# Supplementary material for: Skeletal muscle hypertrophy rewires glucose metabolism: An experimental investigation and systematic review
Source: J Cachexia Sarcopenia Muscle. 2024 May 14;15(3):989–1002. doi: 10.1002/jcsm.13468 (PMC11154753; doi:10.1002/jcsm.13468)
Supplement: Supplementary file 2 — Data S1. Supporting Information. [file JCSM-15-989-s002.xlsx]

## Sheet: S3(A) Phenotype info
Supplementary Table S3 - skeletal muscle cells in vitro / HILIC negative mode / Phenotype info
General|All|file	General|All|label	General|All|group	General|All|group2	Stats|All|n value	PCA|All|PC1 (41.6%)	PCA|All|PC2 (18.2%)	PCA|All|PC3 (9.3%)	PCA|All|PC4 (7%)	PCA|All|PC5 (6.1%)	PCA|All|PC6 (4.5%)
IGF-1_1_Met_PB_06-12-20	IGF-1_1_Met_PB_06-12-20	IGF	IGF	1063	-5.02023	0.323894	4.29213	2.33721	-1.49458	2.68569
IGF-1_2_1_Met_PB_06-12-20	IGF-1_2_1_Met_PB_06-12-20	IGF	IGF	1052	-7.90955	-3.27834	-0.455476	-2.02601	2.12588	0.858705
IGF-1_3_1_Met_PB_06-12-20	IGF-1_3_1_Met_PB_06-12-20	IGF	IGF	1040	-7.39296	-3.247	0.183633	-1.91697	0.0773393	-0.960256
Rapamycin_1_Met_PB_06-12-20	Rapamycin_1_Met_PB_06-12-20	Rapamycin	Rapamycin	867	6.90857	-3.57393	-0.644073	0.879462	-0.640634	0.955498
Rapamycin_2_1_Met_PB_06-12-20	Rapamycin_2_1_Met_PB_06-12-20	Rapamycin	Rapamycin	915	4.21671	-3.05739	-3.55329	0.489704	-0.343899	0.966511
Rapamycin_3_1_Met_PB_06-12-20	Rapamycin_3_1_Met_PB_06-12-20	Rapamycin	Rapamycin	766	9.39779	-2.50894	3.3181	-1.87273	1.46388	-0.184457
QC1_wdh	QC1_wdh	QC	QC	1058	-0.517055	1.07883	0.136208	3.6691	-1.59608	-0.533134
QC2	QC2	QC	QC	1030	-1.49453	-1.07686	-0.69228	0.829957	-1.90403	-4.18355
V_Control_1_Met	V_Control_1_Met	Control	Control	991	1.30983	5.34428	2.08891	0.797293	3.7096	-1.53743
V_Control_2_1_Met	V_Control_2_1_Met	Control	Control	962	1.42576	5.97413	-0.199175	-4.1945	-3.32729	0.640125
V_Control_3_1_Met	V_Control_3_1_Met	Control	Control	1038	-0.92434	4.02132	-4.47469	1.00747	1.92981	1.2923

## Sheet: S3(B) Feature info
Supplementary Table S3 - skeletal muscle cells in vitro / HILIC negative mode / Feature info
ID	General|All|ID	General|All|rtmed	General|All|mzmed	General|All|annot_ms1	General|All|annot_ms2	General|Extended|mzmin	General|Extended|mzmax	General|Extended|rtmin	General|Extended|rtmax	General|Extended|npeaks	General|Extended|peakidx	General|Extended|ms2spectrum	General|Extended|purity	PCA|All|PC1 (41.6%)	PCA|All|PC2 (18.2%)	PCA|All|PC3 (9.3%)	PCA|All|PC4 (7%)	PCA|All|PC5 (6.1%)	PCA|All|PC6 (4.5%)	Stats|Mean|IGF	Stats|N value|IGF	Stats|Quantile|IGF	Stats|Mean|Rapamycin	Stats|N value|Rapamycin	Stats|Quantile|Rapamycin	Stats|Mean|Control	Stats|N value|Control	Stats|Quantile|Control	ttest|IGF_vs_Rapamycin|pvalue	ttest|IGF_vs_Rapamycin|log.pvalue	ttest|IGF_vs_Rapamycin|fdr	ttest|IGF_vs_Rapamycin|log.fdr	ttest|IGF_vs_Rapamycin|mean.diff	ttest|IGF_vs_Control|pvalue	ttest|IGF_vs_Control|log.pvalue	ttest|IGF_vs_Control|fdr	ttest|IGF_vs_Control|log.fdr	ttest|IGF_vs_Control|mean.diff	ttest|Control_vs_Rapamycin|pvalue	ttest|Control_vs_Rapamycin|log.pvalue	ttest|Control_vs_Rapamycin|fdr	ttest|Control_vs_Rapamycin|log.fdr	ttest|Control_vs_Rapamycin|mean.diff
ID1	FT0001	253.545	57.0347	Acetone;Propanal;Methyloxirane		57.0345	57.0349	252.19	255.096	9	1;4346;5386;6492;7417;8667;9874;11091;12291		0	0.0232722	0.0142678	0.00567219	0.0328753	-0.0226084	-0.0100614	4.13166	1	0.169118	4.44771	3	0.513072	4.3754	3	0.38317	0.0578384	1.23778	0.135633	0.867636	-0.316045	0.115728	0.93656	0.314088	0.502948	-0.243738	0.136518	0.86481	0.290194	0.537312	-0.072307
ID2	FT0002	38.6997	57.9759			57.9756	57.9764	38.0364	39.6136	11	2;1383;2909;4347;5387;6493;7418;8668;9875;11092;12292		0	-0.0172391	0.0379046	0.0135122	0.0554341	0.0415085	-0.0879754	5.82611	3	0.931373	5.56808	3	0.923203	6.00743	3	0.960784	0.378343	0.422114	0.488879	0.310798	0.258027	0.642922	0.191842	0.762168	0.117949	-0.18132	0.164869	0.78286	0.329456	0.482202	0.439347
ID3	FT0003	60.6468	61.9894			61.9892	61.9903	59.7463	62.382	11	3;1384;2910;4348;5388;6494;7419;8669;9876;11093;12293		0	0.00620558	-0.00158322	-0.00169999	-0.00359542	-0.0164668	-0.0254766	7.35439	3	0.999183	7.45072	3	1	7.40569	3	1	0.348019	0.458397	0.481915	0.31703	-0.0963325	0.637859	0.195275	0.758399	0.120102	-0.051301	0.566533	0.246775	0.723847	0.140353	-0.0450316
ID4	FT0004	59.9464	62.9857			62.9853	62.986	59.03	60.9566	11	5;1385;2911;4349;5389;6495;7420;8670;9877;11094;12294		0	0.00480625	0.0042387	-0.00570567	0.00522825	-0.0146925	-0.0188664	4.83617	3	0.637255	4.912	3	0.738562	4.9222	3	0.703431	0.343306	0.464318	0.479116	0.31956	-0.0758343	0.233772	0.631207	0.44804	0.348683	-0.0860296	0.823073	0.0845615	0.904557	0.0435638	0.0101953
ID5	FT0005	460.662	62.9642	Carbon monoxide		62.9641	62.9644	459.127	461.373	11	4;1386;2912;4350;5390;6496;7421;8671;9878;11095;12295		0	0.000608073	-3.66064e-06	-0.00417352	0.00554555	-0.0146128	-3.61778e-05	4.94973	3	0.691176	4.96581	3	0.759804	4.95508	3	0.716503	0.706333	0.150991	0.771769	0.112512	-0.0160835	0.903248	0.044193	0.943878	0.0250839	-0.00534937	0.7684	0.114413	0.865563	0.0627015	-0.0107341
ID6	FT0006	331.918	62.9643	Carbon monoxide		62.9639	62.9645	330.107	333.509	11	6;1387;2913;4351;5391;6497;7422;8672;9879;11096;12296		0	-0.00452909	0.00941134	-8.52711e-05	0.00683406	-0.00453009	-0.00472626	4.56858	3	0.47549	4.50325	3	0.549837	4.59791	3	0.528595	0.180628	0.743215	0.295238	0.529828	0.0653276	0.300385	0.522321	0.501889	0.299392	-0.0293348	0.0435506	1.36101	0.15302	0.815252	0.0946624
ID7	FT0007	60.0758	63.9927			63.9919	63.9929	59.03	60.9566	11	7;1388;2914;4352;5392;6498;7423;8673;9880;11097;12297		0	0.00353953	0.00513057	-0.0107603	0.00270284	-0.0159938	-0.00770543	5.09421	3	0.738562	5.1551	3	0.821078	5.18109	3	0.791667	0.469555	0.328313	0.577582	0.238386	-0.0608946	0.230715	0.636925	0.444503	0.352126	-0.0868784	0.67264	0.172217	0.808724	0.0921997	0.0259838
ID8	FT0008	45.7086	68.9964			68.9962	68.9968	45.1161	46.6678	11	8;1389;2915;4353;5393;6499;7424;8674;9881;11098;12298		0	0.00416909	-0.0102239	0.00702045	0.033741	-0.0023105	-0.0133877	6.64665	3	0.986111	6.71765	3	0.988562	6.5865	3	0.986928	0.284783	0.545485	0.416275	0.38062	-0.0710067	0.520018	0.283981	0.661941	0.179181	0.0601479	0.106169	0.974	0.273913	0.562387	-0.131155
ID9	FT0009	45.7086	69.999			69.9988	69.9993	45.1161	46.6678	11	9;1390;2916;4354;5394;6500;7425;8675;9882;11099;12299		0	0.00788013	-0.00359142	0.00307295	0.0243469	-0.00515387	-0.0121766	4.56644	3	0.473856	4.68201	3	0.640523	4.59209	3	0.52451	0.0698156	1.15605	0.154954	0.809798	-0.115569	0.658328	0.181557	0.772848	0.111906	-0.0256557	0.0941857	1.02602	0.258623	0.587333	-0.0899135
ID10	FT0010	451.288	71.0136	Pyruvaldehyde;Malondialdehyde;Acrylic acid		71.0133	71.014	450.079	452.11	8	10;1391;2918;7426;8676;9883;11100;12300		0	-0.0235049	0.0283983	0.00836872	0.00101126	-0.00442591	-0.00716826	4.50036	3	0.42402	4.13848	0	0.304739	4.5162	3	0.474673	0.000104092	3.98258	0.00137607	2.86136	0.361875	0.564088	0.248653	0.698175	0.156036	-0.0158367	2.01609e-06	5.69549	0.00013071	3.88369	0.377712
ID11	FT0011	375.767	71.0138	Pyruvaldehyde;Malondialdehyde;Acrylic acid		71.0136	71.0142	374.594	377.122	8	11;1392;2917;4355;5395;6501;7427;8677		0	-0.0112787	-0.0500391	0.0229988	0.00354427	-0.011966	0.00740982	4.54225	3	0.457516	4.40234	3	0.480392	4.02866	0	0.130719	0.064888	1.18784	0.146455	0.834297	0.13991	0.00024796	3.60562	0.00966245	2.01491	0.513593	0.000513781	3.28922	0.00783461	2.10598	-0.373683
ID12	FT0012	68.3801	71.0136	Pyruvaldehyde;Malondialdehyde;Acrylic acid		71.0132	71.0139	65.7306	69.7947	8	12;5396;6502;7428;8678;9884;11101;12301		0	0.0116017	0.0271805	0.0127588	0.0180594	-0.0148783	0.00287819	4.10652	1	0.154412	4.23471	2	0.389706	4.32826	3	0.348856	0.547361	0.261726	0.63744	0.195561	-0.128187	0.196953	0.705638	0.403937	0.393686	-0.221738	0.532067	0.274034	0.7024	0.153415	0.0935515
ID13	FT0013	423.326	74.0249	STD_Glycine;Acetohydroxamic Acid;Ethyl nitrite		74.0246	74.0252	422.909	424.457	11	13;1393;2919;4356;5397;6504;7429;8679;9886;11103;12303	74.02463|7595	0.975	-0.0312432	0.0293331	0.00662275	0.00573373	-0.0102034	-0.00599882	5.9787	3	0.95098	5.5183	3	0.916667	5.9445	3	0.955882	0.0014443	2.84034	0.00909685	2.04111	0.460393	0.405547	0.391959	0.567872	0.24575	0.0341951	0.00140531	2.85223	0.0156121	1.80654	0.426198
ID14	FT0014	460.662	78.9596	Carbon dioxide		78.9592	78.96	459.621	461.373	11	15;1395;2921;4358;5399;6506;7431;8681;9888;11105;12305		0	-0.000501231	-0.00192521	-0.00719952	0.00364686	-0.0136928	0.00364003	6.97077	3	0.992647	6.97659	3	0.992647	6.95864	3	0.992647	0.858019	0.0665032	0.889825	0.0506955	-0.00581893	0.792491	0.101006	0.872679	0.0591455	0.0121336	0.705223	0.151674	0.822738	0.0847383	-0.0179525
ID15	FT0015	94.9671	78.9189			78.9186	78.9193	92.4389	97.3559	11	14;1394;2920;4357;5398;6505;7430;8680;9887;11104;12304		0	-0.000327451	-0.00598557	-0.00195568	0.019624	-0.00482743	-0.00462091	6.08063	3	0.964869	6.09072	3	0.968954	6.03544	3	0.964869	0.841006	0.0752011	0.877476	0.0567647	-0.0100948	0.468339	0.329439	0.623764	0.20498	0.0451856	0.276147	0.55886	0.478135	0.320449	-0.0552803
ID16	FT0016	378.139	79.9575			79.9573	79.9583	377.057	379.794	11	16;1396;2922;4359;5400;6507;7432;8682;9889;11106;12306		0	0.00567313	0.00586002	-0.0167056	0.0138151	-0.0148016	-0.00241862	5.36032	3	0.822712	5.4663	3	0.901961	5.47605	3	0.880719	0.251985	0.598625	0.379872	0.420362	-0.105975	0.0169511	1.7708	0.10892	0.962893	-0.115732	0.904252	0.0437103	0.948424	0.0229974	0.00975678
ID17	FT0017	94.8656	80.9166			80.9164	80.9651	76.4296	97.3559	12	17;1397;2923;4360;5401;6508;7433;8683;9890;9893;11107;12307		0	-0.000199744	-0.00496097	-0.00366406	0.018528	-0.00562077	-0.00502692	6.07485	3	0.962418	6.08844	3	0.968137	6.04131	3	0.965686	0.760674	0.118801	0.814628	0.0890409	-0.0135917	0.559342	0.252322	0.694435	0.158368	0.0335324	0.320096	0.49472	0.537485	0.269634	-0.0471241
ID18	FT0018	143.946	80.9651	Sulfite		80.9649	80.9653	141.024	146.414	11	18;1398;2924;4361;5402;6509;7434;8684;9891;11108;12308		0	0.00731236	0.00334148	-0.0072837	0.00501157	-0.00873004	-0.0115031	5.06293	3	0.727941	5.17594	3	0.828431	5.15653	3	0.784314	0.0648802	1.18789	0.146455	0.834297	-0.113013	0.097941	1.00904	0.295044	0.530113	-0.0935996	0.331687	0.479272	0.54827	0.261006	-0.0194138
ID19	FT0019	460.662	80.9632			80.963	80.9633	460.01	461.332	11	19;1399;2925;4362;5403;6510;7435;8685;9892;11109;12309		0	-0.000934294	-0.000760192	-0.00393955	0.00265105	-0.0127585	0.00776995	4.63717	3	0.508987	4.62808	3	0.615196	4.62208	3	0.545752	0.826137	0.0829478	0.864211	0.06338	0.00909129	0.739615	0.130994	0.832563	0.0795831	0.0150829	0.895506	0.0479316	0.944043	0.0250084	-0.00599165
ID20	FT0020	66.0404	83.05	Methyl propenyl ketone;3-Methyl-2-butenal;Cyclopentanone		83.0494	83.0503	65.6806	68.0308	9	1401;2926;5404;6512;7436;8686;9894;11110;12310		0	0.0171996	0.0569652	-0.0300418	-0.0371813	0.0513157	-0.0893143	3.92788	2	0.0686275	4.17457	2	0.325163	4.60492	3	0.531046	0.508045	0.294098	0.610567	0.214267	-0.246682	0.0195192	1.70954	0.119996	0.920835	-0.677035	0.214924	0.667715	0.399389	0.398603	0.430353
ID21	FT0021	435.02	84.0453	2-Pyrrolidinone;Acetone cyanohydrin		84.0449	84.0456	434.562	435.477	10	20;1402;2927;4363;5405;7437;8687;9895;11111;12311		0	-0.0193962	0.0142723	-0.00791407	0.0160517	-0.0342286	-0.00412809	4.20737	3	0.216503	3.95744	2	0.189542	4.16645	3	0.218137	0.10317	0.986446	0.206856	0.684331	0.249927	0.519731	0.284221	0.661941	0.179181	0.0409169	0.160138	0.795506	0.322208	0.491864	0.20901
ID22	FT0022	72.6716	85.0291	Gamma-Butyrolactone;Oxolan-3-one;Diacetyl		85.0289	85.0293	71.2521	74.8594	11	21;1403;2928;4364;5406;6513;7438;8688;9896;11112;12312		0	0.00680169	0.00275388	-0.00086583	0.0174555	0.00204426	-0.00745255	5.12214	3	0.747549	5.22312	3	0.839052	5.19417	3	0.794935	0.0299829	1.52313	0.0858795	1.06611	-0.100975	0.183629	0.73606	0.386452	0.412905	-0.0720306	0.459499	0.337716	0.639899	0.193889	-0.0289442
ID23	FT0023	37.2964	84.9902			84.9902	84.9902	37.2964	37.2964	1	4365		0	0.00685571	-0.00811622	-0.00286652	0.00517504	-0.0043671	0.00872058	4.03607	0	0.104575	4.13641	1	0.301471	4.03607	0	0.133987	0.373901	0.427243	0.48418	0.314993	-0.100343						0.373901	0.427243	0.561573	0.250594	-0.100343
ID24	FT0024	412.653	88.0402	STD_L-Alanine;STD_ß-Alanin;STD_D-Alanine	+	88.0398	88.0407	410.967	413.379	11	22;1404;2929;4366;5407;6514;7439;8689;9897;11113;12313	88.04029|1048	1	-0.0334889	0.0267443	0.0128473	0.0130557	-0.0106187	-0.00767116	5.68671	3	0.906863	5.19264	3	0.831699	5.60312	3	0.910131	0.00165692	2.7807	0.010067	1.9971	0.494067	0.18056	0.743379	0.383542	0.416187	0.0835855	0.0021458	2.66841	0.0205258	1.6877	0.410482
ID25	FT0025	329.807	89.0242	STD_Lactic acid;Glyceraldehyde;Glyceraldehyde	+	89.0239	89.0248	326.955	332.088	11	23;1405;2930;4367;5408;6516;7440;8690;9898;11114;12314	89.02488|171	0.8	-0.0662724	0.0244153	0.027531	0.00362438	-0.00885846	-0.00399522	5.91789	3	0.941176	4.95463	3	0.754902	5.53796	3	0.895425	0.000222574	3.65253	0.00243415	2.61365	0.963262	0.000796752	3.09868	0.0167548	1.77586	0.379934	0.0020123	2.69631	0.019734	1.70478	0.583328
ID26	FT0026	376.269	89.0241	STD_Lactic acid;L-Lactic acid;Hydroxypropionic acid		89.0237	89.0246	375.306	378.458	8	24;1406;2931;4368;5409;6515;7441;8691		0	-0.0131303	-0.0661486	0.0246047	0.0131481	-0.0211651	0.00246902	4.87652	3	0.658497	4.73181	3	0.663399	4.22596	0	0.276961	0.0294609	1.53075	0.084872	1.07124	0.144709	4.74184e-05	4.32405	0.0026257	2.58075	0.650562	4.43711e-05	4.3529	0.00139949	2.85403	-0.505853
ID27	FT0027	331.665	94.9901	Acetic acid;Glycolaldehyde		94.9895	94.9903	330.107	333.509	8	26;1408;2933;5410;7443;8692;9899;12315		0	-0.0219002	0.00377889	-0.00591391	0.0424268	0.0206221	-0.0138719	4.59232	3	0.485294	4.32644	1	0.436275	4.47362	2	0.443627	0.0623753	1.20499	0.143475	0.843224	0.265875	0.402496	0.395239	0.565366	0.24767	0.118694	0.409187	0.388078	0.598283	0.223093	0.147181
ID28	FT0028	460.484	96.9699	Hydrogen carbonate;Hydrogen phosphate		96.968	96.9702	459.127	461.332	11	28;1410;2934;4370;5411;6517;7444;8693;9901;11115;12317		0	0.000108132	0.00379983	-0.00839354	-0.00701533	-0.0251426	0.00435415	6.47387	3	0.980392	6.48207	3	0.984477	6.50702	3	0.98366	0.855673	0.0676923	0.888924	0.0511352	-0.00820265	0.671468	0.172975	0.782947	0.106268	-0.0331572	0.758422	0.120089	0.860135	0.0654334	0.0249546
ID29	FT0029	253.731	97.0655	Cyclohexanone;2-Methyl-4-pentenal;4-Methyl-2-pentenal		97.0652	97.0658	252.19	254.253	6	29;4371;6518;7445;8694;11116		0	0.0258003	-0.00036523	0.0644598	0.0322293	-0.124194	-0.0268322	4.45409	1	0.397059	4.71054	2	0.655229	4.45425	1	0.433824	0.484003	0.315152	0.591686	0.227908	-0.256455	0.999619	0.000165496	0.999619	0.000165496	-0.000163953	0.484403	0.314793	0.660395	0.180196	-0.256291
ID30	FT0030	253.979	101.024	2-Ketobutyric acid;Acetoacetic acid;2-Methyl-3-oxopropanoic		101.024	101.025	252.19	255.162	11	32;1413;2938;4374;5414;6521;7448;8697;9903;11119;12319		0	0.00927839	0.00412911	0.000476018	0.0190521	-0.00805335	-0.00956746	4.35466	3	0.321078	4.49129	3	0.542484	4.44653	3	0.428105	0.0570242	1.24394	0.13451	0.871245	-0.136632	0.151809	0.818701	0.351988	0.453472	-0.0918713	0.197612	0.704186	0.373766	0.4274	-0.0447607
ID31	FT0031	46.2655	100.933			100.933	100.934	45.1161	48.0607	11	31;1412;2937;4373;5413;6520;7446;8696;9902;11118;12318		0	0.0108869	-0.0116802	-0.000377953	0.0449295	0.0242466	-0.0260706	4.34831	3	0.315359	4.53035	3	0.562908	4.36357	3	0.374183	0.0338416	1.47055	0.0938971	1.02735	-0.182046	0.926422	0.0331913	0.955221	0.019896	-0.0152592	0.313315	0.504018	0.531452	0.274536	-0.166787
ID32	FT0032	434.811	101.07			101.069	101.072	433.868	436.578	6	4375;5415;6522;7447;8698;12320		0	0.0205211	-0.0120238	-0.0580114	0.0703512	-0.0275205	-0.0457158	3.84791	0	0.0490196	4.26342	3	0.408497	4.03832	1	0.138889	0.00192357	2.71589	0.0115127	1.93882	-0.415508	0.373901	0.427243	0.537705	0.269456	-0.190401	0.320867	0.493674	0.538006	0.269213	-0.225107
ID33	FT0033	89.54	101.06	STD_Valeric acid;STD_Isovaleric acid;STD_2-Methylbutanoic ac		101.06	101.06	87.4364	90.1526	6	4376;5416;6523;7449;8699;12321		0	0.0194998	-0.014508	-0.0340231	0.0398447	-0.0145804	-0.0205201	4.03539	0	0.102941	4.38778	3	0.473039	4.14299	1	0.206699	0.000256763	3.59047	0.00264005	2.57839	-0.352394	0.373901	0.427243	0.537705	0.269456	-0.107604	0.0929134	1.03192	0.257553	0.589133	-0.24479
ID34	FT0034	450.553	102.056	STD_Gaba;N-Methylalanine;2-Aminoisobutyric acid	+	102.056	102.057	449.399	451.56	11	33;1414;2939;4377;5417;6524;7450;8700;9904;11120;12322	102.0559|2307	1	-0.0213055	0.0136207	0.00561153	0.0122653	-0.0128818	-0.00377041	5.8125	3	0.928922	5.50696	3	0.914216	5.73619	3	0.937908	0.00685991	2.16368	0.0274169	1.56198	0.305537	0.0917876	1.03722	0.283579	0.547326	0.076312	0.0108759	1.96354	0.0622164	1.2061	0.229225
ID35	FT0035	450.208	103.057	1-Pentanethiol;Isopentyl mercaptan;2-Methyl-1-butanethiol		103.055	103.059	449.399	450.789	9	34;1415;2940;4378;5418;7451;9905;11121;12323		0	-0.0247567	0.0208426	0.000490335	0.010676	0.00475486	0.0673783	4.42231	3	0.367647	4.05738	2	0.247549	4.33789	3	0.35866	0.0404017	1.3936	0.106353	0.973251	0.364937	0.0814531	1.08909	0.27332	0.563328	0.0844214	0.0786296	1.10441	0.233488	0.631736	0.280515
ID36	FT0036	440.494	104.035	STD_L-Serine;D-Serine;Protein serine		104.035	104.035	439.834	441.598	11	35;1416;2941;4379;5419;6525;7452;8701;9906;11122;12324	74.02507|180	1	0.0104068	0.0121036	-0.0177092	0.00388421	-0.0144685	-0.00725607	4.70875	3	0.561275	4.87212	3	0.72549	4.90676	3	0.697712	0.0122885	1.9105	0.0436077	1.36044	-0.163368	0.00924908	2.0339	0.0754925	1.1221	-0.198016	0.468131	0.329632	0.648766	0.187912	0.0346475
ID37	FT0037	435.051	109.04	Imidazole-4-acetaldehyde;Methoxypyrazine;3-Hydroxy-4-aminopy		109.04	109.041	434.7	436.578	11	36;1417;2942;4380;5420;6526;7453;8702;9907;11123;12325		0	-0.0109101	0.00593723	0.00233986	0.00767141	-0.0152907	-0.00406417	4.64744	3	0.517157	4.49316	3	0.543301	4.59615	3	0.526144	0.0177038	1.75193	0.057874	1.23752	0.154276	0.257314	0.589537	0.464627	0.332896	0.0512885	0.0168431	1.77358	0.0838215	1.07664	0.102987
ID38	FT0038	57.7702	110.976			110.975	110.979	57.3064	58.8885	6	4382;5422;6527;7455;8704;9909		0	0.0268806	0.0152402	0.0304583	0.0440221	0.0563165	-0.0925525	4.19767	0	0.210784	4.55506	3	0.576797	4.523	1	0.477941	0.00244025	2.61257	0.0134662	1.87076	-0.357396	0.373901	0.427243	0.537705	0.269456	-0.325335	0.927177	0.0328374	0.9622	0.0167344	-0.0320616
ID39	FT0039	142.647	111.045	1,3 Cyclohexanedione;SORBATE;(2E,4E)-2,4-Hexadienoic acid	+	111.044	111.045	141.015	144.184	8	4381;5421;6528;7454;8703;9908;11124;12326	96.02059;111.0444|36;72	1	0.0292421	0.024073	-0.0245404	0.00815451	-0.00513931	-0.0369389	4.22596	0	0.234886	4.65648	3	0.628268	4.6885	3	0.580882	2.88242e-05	4.54024	0.000550405	3.25932	-0.430521	1.03182e-06	5.98639	0.000328804	3.48306	-0.462541	0.224691	0.648415	0.413278	0.383757	0.0320193
ID40	FT0040	246.44	112.051	STD_Creatinine		112.051	112.051	243.472	249.893	11	37;1418;2943;4383;5423;6529;7456;8705;9910;11125;12327		0	-0.00464527	0.0214176	-0.00388407	0.0188013	-0.0241545	-0.000424087	4.66688	3	0.533497	4.59862	3	0.597222	4.78196	3	0.631536	0.609147	0.215278	0.690673	0.160728	0.0682561	0.289385	0.538523	0.495855	0.304645	-0.115082	0.0918601	1.03687	0.257553	0.589133	0.183338
ID41	FT0041	45.7086	112.985	Trifluoroacetic acid		112.985	112.986	45.1161	46.6678	11	38;1419;2944;4384;5424;6530;7457;8706;9911;11126;12328		0	0.00605821	-0.00562845	0.000602751	0.0257758	-0.0110554	-0.0085243	6.29103	3	0.977124	6.39016	3	0.982026	6.28898	3	0.974673	0.152659	0.816279	0.26198	0.581731	-0.0991278	0.971212	0.0126858	0.978502	0.00943807	0.00204801	0.0688227	1.16227	0.211591	0.674502	-0.101176
ID42	FT0042	45.7086	113.988			113.988	113.99	45.1161	46.6678	11	39;1420;2945;4385;5425;6531;7458;8707;9912;11127;12329		0	0.00703636	-0.00764523	0.00619017	0.0288907	-0.00578516	-0.00615606	4.53682	3	0.452614	4.64163	3	0.620915	4.51531	3	0.471405	0.21442	0.668735	0.336745	0.472699	-0.104812	0.800672	0.0965455	0.878485	0.0562659	0.0215098	0.0841182	1.07511	0.242985	0.614421	-0.126322
ID43	FT0043	381.638	114.056	STD_L-Proline;Proline;L-PROLINE	+	114.055	114.056	380.527	382.453	11	40;1421;2946;4386;5426;6532;7459;8708;9913;11128;12330	114.0559|381	1	-0.0300293	0.0313358	0.00534237	0.0127354	-0.0177697	-0.00264713	4.76858	3	0.597222	4.3312	3	0.439542	4.75094	3	0.611928	0.0109243	1.96161	0.039945	1.39854	0.437387	0.806378	0.0934616	0.879848	0.0555924	0.0176462	0.00579895	2.23665	0.0398081	1.40003	0.419741
ID44	FT0044	451.406	115.004	STD_fumaric acid;Fumaric acid;STD_Maleic acid	+	115.003	115.004	450.41	452.11	9	42;1423;2948;4388;7461;8710;9915;11130;12332	71.0141|156	1	-0.0470027	0.0516742	0.0174158	0.00637064	-0.0187004	-0.0203491	4.82064	3	0.625817	4.10028	1	0.283497	4.82357	3	0.651961	0.00246991	2.60732	0.0135676	1.8675	0.720355	0.956711	0.0192191	0.974029	0.0114283	-0.0029333	0.00248988	2.60382	0.0224267	1.64923	0.723289
ID45	FT0045	217.702	115.04	alpha-Ketoisovaleric acid;Methylacetoacetic acid;Levulinic a		115.039	115.04	212.489	221.904	11	41;1422;2947;4387;5427;6533;7460;8709;9914;11129;12331	71.05031|148	0.5	0.00835655	0.00885764	-0.0130946	0.00178542	-0.0118556	-0.00591989	5.09147	3	0.737745	5.21948	3	0.837418	5.24146	3	0.812908	0.0566496	1.2468	0.13451	0.871245	-0.128012	0.0481657	1.31726	0.204851	0.688563	-0.149986	0.55095	0.258888	0.715989	0.145094	0.0219747
ID46	FT0046	73.4874	115.076	STD_Caproic acid;STD_4-Methylvaleric acid;Methyl (S)-2-Methy		115.075	115.076	72.647	74.0606	6	4389;5428;6534;8711;9916;12333	97.93111|60	1	0.0279357	0.00397962	-0.0245745	0.0163679	0.0546144	-0.0477431	4.08669	0	0.137255	4.51697	3	0.555556	4.43447	2	0.421569	0.00342077	2.46588	0.0166145	1.77951	-0.430285	0.116229	0.934685	0.314088	0.502948	-0.347782	0.682271	0.166043	0.812459	0.0901984	-0.0825033
ID47	FT0047	379.47	116.071	STD_L-Valine;STD_Betaine ;L-Norvaline	+	116.071	116.072	378.826	380.312	11	43;1424;2949;4391;5429;6535;7462;8712;9917;11132;12335	116.0722|456	1	-0.0179554	-0.000140563	0.00739345	0.00459465	-0.0103879	-0.00301439	5.15401	3	0.762255	4.90489	3	0.736928	4.99651	3	0.727124	0.00375847	2.42499	0.0178713	1.74784	0.249121	0.00150786	2.82164	0.023967	1.62039	0.157504	0.100409	0.998228	0.269372	0.569647	0.0916165
ID48	FT0048	416.667	116.046	STD_Guanidinoacetic acid		116.046	116.047	414.949	417.395	11	44;1425;2950;4390;5430;6536;7463;8713;9918;11131;12336	55.03004;74.02426|3256;8863	1	-0.0194835	0.0271139	-0.00567147	0.00530822	-0.00953563	-0.00610088	4.80389	3	0.615196	4.52485	3	0.560458	4.86828	3	0.680556	0.00943787	2.02513	0.0355917	1.44865	0.279039	0.0563982	1.24873	0.222644	0.652389	-0.0643955	0.00372359	2.42904	0.0289695	1.53806	0.343435
ID49	FT0049	423.244	118.051	STD_L-Threonine;L-Allothreonine;Threonine	+	118.05	118.051	422.02	424.457	11	45;1426;2951;4392;5431;6537;7464;8714;9919;11133;12337	74.0249|9587	0.971429	-0.0272017	0.0146872	0.00940967	0.0100913	-0.00895527	-0.000155227	5.73953	3	0.919118	5.34628	3	0.872549	5.61636	3	0.912582	0.00263247	2.57964	0.0140272	1.85303	0.393251	0.0310858	1.50744	0.15778	0.801948	0.123175	0.00561936	2.25031	0.0395048	1.40335	0.270076
ID50	FT0050	376.569	119.034	(S)-3,4-Dihydroxybutyric acid;2,4-Dihydroxybutanoic acid;4-D		119.034	119.035	375.331	377.122	5	46;1427;2952;5432;6538	59.0134;76.9698|60;48	1	-0.0170542	-0.0367019	0.0197746	-0.0285074	0.016498	0.0339382	4.4331	3	0.375817	4.19006	2	0.331699	3.97889	0	0.10866	0.108327	0.965265	0.21469	0.668188	0.243035	0.000927096	3.03288	0.0176302	1.75374	0.454202	0.117095	0.931461	0.273913	0.562387	-0.211166
ID51	FT0051	423.273	119.053	3-Mercapto-2-methyl-1-butanol;3-Mercapto-3-methyl-1-butanol;		119.051	119.054	421.839	424.037	8	47;1428;2953;7465;8715;9920;11134;12338		0	-0.0298648	0.0184792	0.0165007	0.00661018	-0.00611709	-0.0121103	4.37571	3	0.333333	3.92815	0	0.177288	4.25605	3	0.300654	2.72281e-05	4.56498	0.000536975	3.27005	0.447559	0.0101936	1.99167	0.0789348	1.10273	0.119655	3.27503e-05	4.48478	0.00109769	2.95952	0.327904
ID52	FT0052	166.831	119.976			119.975	119.976	161.674	169.696	9	48;2954;4393;5433;6539;8716;9921;11135;12339		0	0.0554068	0.0248891	-0.0509089	-0.0307771	0.0069959	-0.015156	4.71061	2	0.563725	5.5065	3	0.913399	5.44776	3	0.873366	0.0339793	1.46879	0.0939703	1.02701	-0.795895	0.0439259	1.35728	0.196029	0.707679	-0.737153	0.590331	0.228904	0.743168	0.128913	-0.0587422
ID53	FT0053	84.2519	119.976			119.976	119.976	84.2519	84.2519	1	4394		0	0.0253514	-0.0300126	-0.0106	0.0191365	-0.0161489	0.0322474	4.22596	0	0.234886	4.59701	1	0.596405	4.22596	0	0.276961	0.373901	0.427243	0.48418	0.314993	-0.371055						0.373901	0.427243	0.561573	0.250594	-0.371055
ID54	FT0054	378.139	124.007	STD_Taurin	+	124.007	124.008	377.057	379.794	11	49;1429;2956;4395;5434;6540;7467;8718;9922;11137;12340	63.96227;64.97062;79.7177;79.95739;80.96533;106.9805;124.0069|2481;2131;1612;538316;2579;1528;35004	1	0.00508129	0.0062956	-0.0156752	0.0114203	-0.014787	-0.0015123	6.06004	3	0.960784	6.15513	3	0.972222	6.17103	3	0.972222	0.257625	0.589012	0.387889	0.411293	-0.0950822	0.0170647	1.7679	0.10907	0.962295	-0.110983	0.83054	0.0806396	0.906679	0.0425465	0.0159012
ID55	FT0055	377.781	125.01			125.009	125.01	377.002	379.794	11	50;1430;2957;4396;5435;6541;7468;8719;9923;11138;12341		0	0.00525643	0.00551391	-0.0174709	0.00753697	-0.0201527	-0.00732822	4.44314	3	0.386438	4.54482	3	0.56781	4.55585	3	0.497549	0.218159	0.661227	0.341281	0.466888	-0.101681	0.0388581	1.41052	0.183358	0.736701	-0.112704	0.885754	0.0526869	0.941416	0.0262184	0.0110222
ID56	FT0056	115.064	125.097	(E)-2-octenal;2-Octenal;(3xi,5Z)-1,5-Octadien-3-ol		125.096	125.097	112.95	118.16	11	52;1431;2958;4397;5436;6543;7470;8721;9924;11139;12343	81.95328|703	1	0.00769106	0.00685837	-0.0162026	0.00566566	0.00287067	-0.0084187	4.92086	3	0.680556	5.04917	3	0.785131	5.06658	3	0.754902	0.010995	1.9588	0.0400818	1.39705	-0.128314	0.0125787	1.90036	0.0882083	1.05449	-0.145725	0.651905	0.185815	0.792472	0.101016	0.017411
ID57	FT0057	78.4702	125.097	(E)-2-octenal;2-Octenal;(3xi,5Z)-1,5-Octadien-3-ol		125.096	125.097	76.6668	83.6368	11	53;1432;2959;4398;5437;6544;7471;8722;9925;11140;12344	81.95201;81.95706|36;36	1	0.00836773	0.00487696	-0.00798191	0.00403078	0.00684498	-0.0130039	4.64499	3	0.515523	4.77428	3	0.678922	4.76722	3	0.620915	0.0258518	1.58751	0.0768667	1.11426	-0.129295	0.00570788	2.24353	0.0540372	1.26731	-0.122229	0.866035	0.0624647	0.927213	0.0328203	-0.00706562
ID58	FT0058	377.781	126.003	2-Acetylthiazole		126.002	126.004	377.002	379.794	11	54;1433;2960;4399;5438;6545;7472;8723;9926;11141;12345	81.9531;126.0024|39119;2547	1	0.0064452	0.00569264	-0.0131144	0.00692898	-0.0136092	-0.000352603	4.67471	3	0.536765	4.78381	3	0.686275	4.78548	3	0.63317	0.109416	0.960921	0.215782	0.665985	-0.1091	0.011838	1.92672	0.0859592	1.06571	-0.110768	0.977083	0.0100684	0.989271	0.00468474	0.00166736
ID59	FT0059	435.05	127.051	Dihydrothymine;Squamolone;L-Cyclo(alanylglycyl)		127.05	127.051	434.562	436.578	11	55;1434;2961;4401;5440;6547;7473;8724;9927;11142;12347	67.02987;82.03039;109.0393;127.0504|286;478;485;1326	0.75	-0.0132192	0.00813615	0.00259034	0.00943331	-0.0181516	-0.00540737	5.7192	3	0.912582	5.5336	3	0.918301	5.66627	3	0.923203	0.0161387	1.79213	0.0533374	1.27297	0.185601	0.230083	0.638116	0.444503	0.352126	0.0529363	0.0244158	1.61233	0.104371	0.981421	0.132665
ID60	FT0060	383.11	128.035	STD_D-Pyroglutamic acid ;Pyroglutamic acid (Not validated);P	+	128.034	128.036	382.318	384.44	11	57;1436;2963;4403;5441;6548;7475;8726;9929;11144;12349	128.0346|2097	0.96	0.00401598	-0.00846386	0.00633451	-0.000380231	-0.0205922	-0.0129994	5.43461	3	0.852941	5.49949	3	0.910948	5.37983	3	0.855392	0.457921	0.33921	0.566747	0.246611	-0.0648745	0.460065	0.337181	0.614777	0.211283	0.0547882	0.192813	0.714864	0.36647	0.435962	-0.119663
ID61	FT0061	450.553	128.035	STD_D-Pyroglutamic acid ;Pyroglutamic acid (Not validated);P	+	128.035	128.036	449.399	451.56	11	56;1435;2962;4402;5442;6549;7474;8725;9928;11143;12348	128.035|3857	1	-0.0209465	0.0132211	0.00789759	0.0101633	-0.0156953	-0.00554716	5.86254	3	0.937092	5.55919	3	0.919935	5.78015	3	0.94281	0.00532315	2.27383	0.0232845	1.63293	0.303359	0.112994	0.946945	0.314088	0.502948	0.0823986	0.0105024	1.97871	0.0606797	1.21696	0.22096
ID62	FT0062	71.8541	129.019	Citraconic acid;Itaconic acid;Glutaconic acid	+	129.018	129.019	71.2858	73.6001	8	4404;5443;6550;7476;8727;9930;11145;12350	85.02893|3005	1	0.0610638	0.037084	-0.0518179	0.0275902	-0.00118474	-0.0587828	4.22596	0	0.234886	5.13529	3	0.816176	5.08937	3	0.764706	2.07174e-07	6.68367	3.22828e-05	4.49103	-0.90934	5.50902e-06	5.25893	0.000950699	3.02196	-0.863419	0.194571	0.710923	0.36861	0.433432	-0.0459208
ID63	FT0063	142.59	129.056	3-Methyl-2-oxovaleric acid;4-Acetylbutyrate;2-Methyl-3-ketov	+	129.055	129.056	140.161	145.055	11	59;1437;2966;4405;5444;6551;7477;8729;9931;11147;12352	57.03434;69.0343;83.05052;85.06407;96.02061;111.0456;129.0545|1979;656;620;709;309;3067;1677	1	0.00963429	0.00674657	0.00187981	0.00847052	-0.00988493	-0.0128767	5.83095	3	0.933824	5.95892	3	0.95915	5.94734	3	0.956699	0.0474864	1.32343	0.120314	0.919685	-0.127969	0.0487387	1.31213	0.204851	0.688563	-0.116386	0.61359	0.212121	0.76339	0.117253	-0.011583
ID64	FT0064	117.754	129.056	2-Methyl-3-ketovaleric acid;3-Methyl-2-oxovaleric acid;Ketol		129.055	129.056	116.442	120.899	3	60;1438;2967		0	-0.100107	-0.070385	0.0879229	-0.04846	0.0226392	0.112295	5.71896	3	0.911765	4.22596	0	0.368873	4.22596	0	0.276961	1.41186e-06	5.85021	9.19814e-05	4.0363	1.493	1.41186e-06	5.85021	0.000341105	3.46711	1.493
ID65	FT0065	55.6811	129.056	2-Methyl-3-ketovaleric acid;3-Methyl-2-oxovaleric acid;Ketol		129.056	129.056	54.851	56.5112	2	61;1439		0	-0.0431513	-0.0214974	0.0614096	0.0103237	0.0106856	0.112608	4.90804	2	0.674837	4.22596	0	0.368873	4.22596	0	0.276961	0.116994	0.931837	0.218647	0.660257	0.682087	0.116994	0.931837	0.314088	0.502948	0.682087
ID66	FT0066	354.252	130.087	STD_L-Isoleucine;STD_D,L-Leucine;STD_L-Leucine	+	130.086	130.087	352.79	356.841	11	62;1440;2968;4406;5445;6552;7478;8730;9932;11148;12353	130.088|709	0.933333	-0.0223865	-0.000375189	0.00897049	0.00913561	-0.0149982	0.00248647	5.76948	3	0.923203	5.45746	3	0.900327	5.56786	3	0.901144	0.00461767	2.33558	0.0209625	1.67856	0.312016	0.00224883	2.64804	0.0288999	1.5391	0.201611	0.0913093	1.03949	0.257386	0.589414	0.110405
ID67	FT0067	411.352	130.062	Beta-Guanidinopropionic acid;Creatine	+	130.061	130.062	409.639	413.379	11	63;1441;2969;4407;5446;6554;7479;8731;9933;11149;12354	88.04009|6416	1	-0.0125235	0.0156652	0.00372103	0.0114878	-0.00430048	0.000116315	4.81788	3	0.623366	4.63268	3	0.616013	4.82723	3	0.655229	0.0532856	1.27339	0.1295	0.88773	0.185202	0.868018	0.0614715	0.918183	0.0370706	-0.00934996	0.0336525	1.47298	0.127098	0.895861	0.194552
ID68	FT0068	142.638	130.059			130.058	130.059	141.015	144.184	8	4408;5447;6553;7480;8732;9934;11150;12355		0	0.0374689	0.0256832	-0.029623	0.0118839	-0.015576	-0.0488475	4.22596	0	0.234886	4.77784	3	0.68219	4.776	3	0.625	1.08491e-05	4.96461	0.000319638	3.49534	-0.551886	1.46711e-05	4.83354	0.00136328	2.86541	-0.550048	0.953771	0.0205557	0.975505	0.0107705	-0.00183718
ID69	FT0069	311.691	130.889			130.888	130.889	309.869	313.505	11	64;1443;2971;4409;5448;6555;7481;8733;9935;11151;12356	130.8886|337	1	0.0161459	0.0191308	-0.0318848	0.00322357	-0.03627	-0.00377716	4.66683	3	0.53268	4.92323	3	0.744281	4.9724	3	0.721405	0.111184	0.953959	0.218552	0.660445	-0.256404	0.0997729	1.00099	0.298331	0.525302	-0.305579	0.707616	0.150202	0.82414	0.083999	0.0491743
ID70	FT0070	444.114	131.046	STD_ L-Asparagine;Ureidopropionic acid;Glycyl-glycine	+	131.042	131.046	443.417	445.402	8	65;1442;2970;7482;8734;9936;11152;12357	58.03086;70.03047;72.00982|216;268;180	0.888889	-0.0329498	0.0232933	0.0256223	0.00320154	0.00514354	-0.00696852	4.55888	3	0.470588	4.04799	0	0.24183	4.43447	3	0.420752	0.000124126	3.90614	0.00158565	2.79979	0.510895	0.136408	0.865161	0.330884	0.480324	0.124416	0.00249827	2.60236	0.0224267	1.64923	0.38648
ID71	FT0071	354.152	131.09	2-Heptanethiol;Heptane-1-thiol		131.09	131.091	352.79	356.841	8	66;1444;2972;5449;7483;8735;9937;11153		0	-0.0293748	-0.00391427	0.0224901	0.000920816	-0.0201302	-0.0101915	4.61829	3	0.501634	4.20885	1	0.343954	4.31259	2	0.339052	0.019911	1.70091	0.0631641	1.19953	0.409444	0.0469845	1.32805	0.202704	0.693137	0.305703	0.529293	0.276304	0.69953	0.155194	0.103741
ID72	FT0072	458.35	132.03	STD_Aspartic acid;1-deoxy-1-(N6-lysino)-D-fructose;Aspartic	+	132.029	132.03	457.785	458.926	11	67;1445;2973;4410;5450;6556;7484;8736;9938;11154;12358	71.01365;88.04002|1570;3595	1	-0.0185267	0.0162962	0.00428396	0.00339878	-0.0171995	0.000842771	5.08221	3	0.73366	4.81007	3	0.698529	5.04564	3	0.747549	0.0170858	1.76736	0.056313	1.24939	0.272146	0.518031	0.285644	0.661502	0.179469	0.0365721	0.0236592	1.626	0.103798	0.983811	0.235574
ID73	FT0073	274.887	132.867			132.867	132.869	274.005	275.685	6	68;1446;2974;4411;5452;8737		0	-0.0179229	-0.0366666	0.00468402	0.0059293	-0.0226107	0.000917448	4.44968	3	0.392157	4.24178	2	0.395425	4.03617	0	0.134804	0.130482	0.88445	0.231861	0.634773	0.207902	0.00038433	3.4153	0.0110878	1.95515	0.413516	0.116345	0.934252	0.273913	0.562387	-0.205615
ID74	FT0074	311.96	132.883			132.869	132.883	309.869	337.051	5	1447;2975;5451;11155;12359	132.8856|115	1	-0.0150543	0.00381097	-0.0572953	-0.0567135	0.00404545	0.037738	4.51338	2	0.436275	4.36969	1	0.464052	4.53697	2	0.486111	0.519328	0.284558	0.619179	0.208184	0.14369	0.916841	0.0377062	0.94997	0.0222902	-0.0235949	0.474028	0.324196	0.652666	0.185309	0.167285
ID75	FT0075	451.406	133.014	STD_L-malic acid;STD_Malic acid ;Malic acid	+	133.013	133.014	450.41	452.342	11	69;1448;2976;4412;5453;6557;7485;8738;9939;11156;12360	59.01414;71.01417;72.99299;87.00807;89.02458;115.003;133.0145|2163;47722;17181;348;2797;27530;3703	1	-0.0385364	0.0452352	0.0103682	0.0039731	-0.015606	-0.0160934	5.51374	3	0.874183	4.93272	3	0.747549	5.53829	3	0.896242	0.000414437	3.38254	0.0036931	2.43261	0.581019	0.654797	0.183894	0.76945	0.11382	-0.0245479	0.000261971	3.58175	0.00481355	2.31753	0.605567
ID76	FT0076	317.102	134.894			134.89	134.894	315.563	323.051	8	1449;4413;5454;6558;7487;8740;9940;12361	83.93066;99.92622;134.8931|36;350;103	1	0.0165857	-0.0176031	-0.0471749	0.0479387	0.061246	-0.0270133	4.46771	1	0.406046	4.81401	3	0.702614	4.60939	2	0.535131	0.229756	0.638734	0.356163	0.448351	-0.346294	0.671308	0.173078	0.782947	0.106268	-0.141674	0.358563	0.445435	0.561573	0.250594	-0.204619
ID77	FT0077	278.712	134.894			134.865	134.894	273.976	279.932	3	2977;7488;9941	99.92541;134.8939|1662;377	1	-0.00671079	0.00905671	0.0119514	0.0209455	0.0149471	-0.0307365	4.32867	1	0.302288	4.22596	0	0.368873	4.33766	1	0.357843	0.373901	0.427243	0.48418	0.314993	0.102713	0.955614	0.0197175	0.974029	0.0114283	-0.00898708	0.373901	0.427243	0.561573	0.250594	0.1117
ID78	FT0078	438.865	135.029	Threonic acid;Erythronic acid;Threonic acid	+	135.029	135.03	436.28	440.766	6	72;1452;2980;9944;11159;12364	59.01491;75.00782;75.01141|84;60;60	1	-0.0239185	0.0451506	0.0153848	-0.0331831	0.0379384	0.0336324	4.64601	3	0.51634	4.22596	0	0.368873	4.77005	3	0.622549	8.76146e-05	4.05742	0.00119197	2.92373	0.420054	0.0977941	1.00969	0.295044	0.530113	-0.124045	0.000450218	3.34658	0.00750577	2.1246	0.544099
ID79	FT0079	117.959	135.044	Phenylacetic acid;2-Methylbenzoic acid;4-Hydroxyphenylacetal		135.044	135.045	116.118	120.899	11	70;1450;2978;4414;5455;6559;7489;8741;9942;11157;12362	91.05414|1106	1	0.00586584	0.00238526	-0.0117974	-0.00339682	-0.0124068	-0.0201285	4.94117	3	0.688725	5.03869	3	0.781046	5.04067	3	0.745098	0.143834	0.842139	0.250046	0.601979	-0.0975262	0.105611	0.97629	0.31041	0.508065	-0.099503	0.968968	0.0136904	0.983292	0.00731736	0.00197675
ID80	FT0080	76.7293	135.044	Phenylacetic acid;2-Methylbenzoic acid;4-Hydroxyphenylacetal		135.044	135.045	75.3537	79.8797	11	71;1451;2979;4415;5456;6560;7490;8742;9943;11158;12363	91.05368|240	0.833333	0.0152211	0.00932837	-0.0017137	0.00736929	-0.0102736	-0.00670396	4.69527	3	0.551471	4.89893	3	0.735294	4.87773	3	0.687092	0.0100634	1.99726	0.0374807	1.42619	-0.203659	0.00485483	2.31383	0.0486861	1.31259	-0.182461	0.627311	0.202517	0.770602	0.11317	-0.0211986
ID81	FT0081	316.898	136.891			136.889	136.891	315.563	321.651	8	1454;4417;5457;6561;7491;8743;9945;12365	99.92544;136.8912|527;168	1	0.00964548	-0.0096262	-0.0324737	0.0344133	0.0405194	-0.0111176	4.14356	1	0.177288	4.35353	3	0.452614	4.23848	2	0.289216	0.266338	0.574567	0.398018	0.400097	-0.209964	0.668773	0.174721	0.781313	0.107175	-0.0949178	0.437317	0.359203	0.624686	0.204338	-0.115047
ID82	FT0082	77.0943	136.99			136.99	136.991	75.3475	78.8866	11	73;1455;2981;4418;5458;6562;7492;8744;9946;11161;12366	64.97052;79.95739;93.03398;136.991|252;14068;341;465	1	0.0101361	0.00309755	0.000404824	0.0183259	0.00119719	-0.0113598	4.74214	3	0.584967	4.88755	3	0.73366	4.84051	3	0.663399	0.021332	1.67097	0.066311	1.17841	-0.145407	0.149183	0.82628	0.348575	0.457704	-0.0983623	0.301338	0.520946	0.51479	0.28837	-0.0470448
ID83	FT0083	443.796	140.011	STD_L-Serine;O-Phosphoethanolamine;1,2-Diacylglycerol-LD-PI-		140.011	140.012	442.781	444.226	11	75;1456;2982;4419;5459;6563;7494;8745;9948;11162;12368		0	0.0121458	0.0207067	-0.0121706	0.0129573	-0.0168062	-0.010933	4.63741	3	0.509804	4.81507	3	0.704248	4.89859	3	0.696895	0.0614847	1.21123	0.141896	0.84803	-0.177663	0.0109414	1.96093	0.0815878	1.08837	-0.261183	0.185037	0.732742	0.358701	0.445268	0.0835194
ID84	FT0084	395.419	141.017	(S)-3,4-Dihydroxybutyric acid;2,4-Dihydroxybutanoic acid;4-D		141.016	141.017	394.574	397.262	11	76;1457;2983;4420;5460;6564;7495;8746;9949;11163;12369	58.83867;59.01424;59.40231|3048;1223930;695	1	0.00434659	0.00189783	-0.00191673	0.00473956	-0.0143997	-0.00600114	7.09293	3	0.993464	7.1565	3	0.994281	7.1388	3	0.994281	0.12036	0.919519	0.22072	0.656158	-0.0635663	0.263722	0.578854	0.472664	0.325448	-0.0458679	0.543729	0.264618	0.709923	0.148789	-0.0176985
ID85	FT0085	396.325	142.019			142.019	142.02	395.415	397.262	11	77;1458;2984;4421;5461;6565;7496;8747;9950;11164;12370		0	0.00379677	0.00346626	-0.00130715	0.00365589	-0.0155973	-0.00400001	5.64759	3	0.898693	5.70041	3	0.941176	5.69708	3	0.933824	0.209896	0.677995	0.332244	0.478543	-0.0528127	0.307036	0.512811	0.509477	0.292875	-0.04949	0.910738	0.0406065	0.953212	0.0208105	-0.00332272
ID86	FT0086	356.777	142.975	Bis(methylthio)methane;1,2-Propanedithiol;1,3-Propanedithiol		142.974	142.975	355.489	361.703	11	78;1459;2985;4422;5462;6568;7497;8748;9951;11165;12371	59.01416|9576	1	-0.0207562	0.0138161	-0.00900164	0.00274441	-0.0116505	0.000333538	5.18077	3	0.771242	4.89936	3	0.736111	5.14317	3	0.781863	0.0216085	1.66538	0.0669975	1.17394	0.281412	0.363866	0.439059	0.537705	0.269456	0.037604	0.0316178	1.50007	0.122897	0.91046	0.243808
ID87	FT0087	398.053	143.021	Niacinamide;2-Acetylpyrazine		143.02	143.021	396.782	400.483	11	79;1460;2986;4423;5463;6566;7498;8749;9952;11166;12372		0	0.00549979	0.00324092	-0.00235138	0.00282953	-0.0133493	-0.00653236	4.86102	3	0.651144	4.93681	3	0.749183	4.92793	3	0.705065	0.0763821	1.11701	0.164499	0.783836	-0.0757851	0.134117	0.872515	0.328485	0.483484	-0.0669067	0.793981	0.10019	0.883493	0.0537971	-0.00887843
ID88	FT0088	129.035	143.071	4-Hydroxycyclohexylcarboxylic acid;Tetrahydrofurfuryl acetat		143.07	143.071	127.549	132.139	11	80;1461;2987;4424;5464;6567;7499;8750;9953;11167;12373	57.0348;59.01412|6417;1413	1	0.00666474	0.0044577	0.000603446	0.00788069	-0.0119673	-0.0122705	5.11318	3	0.746732	5.20675	3	0.83415	5.19214	3	0.794118	0.0321098	1.49336	0.0912464	1.03978	-0.093567	0.071041	1.14849	0.252405	0.597903	-0.0789538	0.447921	0.348799	0.63342	0.198308	-0.0146132
ID89	FT0089	127.709	144.074			144.074	144.074	127.226	130.369	9	81;2988;4425;6569;7500;8751;9954;11168;12374		0	0.0095654	0.0243846	0.0211897	0.000496694	-0.0275561	-0.0234257	3.95167	2	0.0767974	4.01174	2	0.221405	4.16247	3	0.214869	0.761132	0.11854	0.814628	0.0890409	-0.0600712	0.168243	0.774064	0.369205	0.432733	-0.210799	0.376397	0.424354	0.563148	0.249378	0.150728
ID90	FT0090	310.28	144.869			144.869	144.869	308.383	312.294	9	82;1462;2989;4426;5465;7501;8752;11169;12375		0	-0.00325124	-0.00917936	-0.0887581	0.0165518	-0.118943	0.0461098	4.8207	3	0.626634	4.92205	2	0.743464	4.84208	2	0.664216	0.794649	0.0998245	0.840777	0.0753194	-0.101354	0.950241	0.0221661	0.969503	0.0134509	-0.0213871	0.873216	0.0588782	0.932759	0.0302306	-0.0799671
ID91	FT0091	435.05	145.062	STD_L-Glutamine;STD_D,L-Glutamine;D-Glutamine	+	145.062	145.062	434.562	435.477	11	83;1463;2990;4427;5466;6570;7502;8753;9955;11170;12376	54.0353;58.02988;67.03023;70.03031;71.02522;74.02456;82.02944;84.04481;86.02478;99.05635;101.0718;109.0406;127.0506;128.0357;145.0614|660;26837;6218;861;587;24019;7338;25764;3881;2259;5334;26500;45948;10785;12589	1	-0.0150854	0.0092842	0.00514958	0.0106362	-0.0189144	-0.00613308	6.59105	3	0.98366	6.37595	3	0.980392	6.52769	3	0.985294	0.0181261	1.7417	0.0590939	1.22846	0.215101	0.224165	0.649432	0.438884	0.357651	0.0633618	0.0248778	1.60419	0.105958	0.974868	0.15174
ID92	FT0092	450.553	146.046	STD_L-Glutamic Acid;DL-Glutamate;DL-threo-beta-Methylasparti	+	146.046	146.047	449.399	451.56	11	84;1464;2991;4428;5467;6571;7503;8754;9956;11171;12377	52.01965;54.03503;56.05078;57.03472;59.01419;71.01348;74.02432;82.02948;84.04565;85.02927;86.02425;100.0404;101.024;101.7488;102.0561;128.0354;146.0454|976;2777;6204;801;4986;4875;13522;2589;6242;8776;987;1846;2602;1937;679580;185646;55893	1	-0.022852	0.0141209	0.0072212	0.0120966	-0.0146749	-0.00398821	6.56486	3	0.982843	6.23462	3	0.974673	6.47678	3	0.982026	0.00559537	2.25217	0.0240401	1.61906	0.330242	0.0754521	1.12233	0.259675	0.585569	0.0880831	0.00967051	2.01455	0.0578743	1.23751	0.242159
ID93	FT0093	309.983	146.866			146.866	146.866	282.662	311.767	12	85;1465;2992;4430;5469;6572;7504;8756;9957;9958;11172;12378		0	0.0332474	-0.00713641	0.00472497	-0.0175252	-0.0310541	-0.00476749	4.8262	3	0.630719	5.27206	3	0.849673	5.00366	3	0.731209	0.0157635	1.80235	0.0526765	1.27838	-0.44586	0.274266	0.561828	0.479162	0.319517	-0.177458	0.0985336	1.00642	0.266855	0.573724	-0.268402
ID94	FT0094	450.41	148.049			148.047	148.049	449.399	451.017	11	88;1468;2995;4431;5471;6574;7507;8759;9960;11174;12380	102.0531;104.0586;130.0392;148.0494|60;101;36;36	1	-0.0202677	0.0165	0.0112672	0.00681712	-0.0104061	-0.0034402	4.44268	3	0.385621	4.13787	3	0.303922	4.3848	3	0.387255	0.00278502	2.55517	0.014499	1.83866	0.304802	0.267787	0.572211	0.475715	0.322653	0.057872	0.00815199	2.08874	0.0511472	1.29118	0.24693
ID95	FT0095	369.631	148.043	STD_Methionine;Penicillamine;Racemethionine		148.042	148.044	368.779	370.984	9	87;1467;2994;5470;7506;8758;9959;11173;12379		0	-0.0476586	0.00618436	0.00984907	0.00780591	-0.0146945	0.0019486	4.54641	3	0.45915	3.8864	1	0.151961	4.19873	3	0.242647	0.00280913	2.55143	0.0145038	1.83852	0.660001	1.89904e-05	4.72147	0.0016386	2.78553	0.347681	0.0364892	1.43784	0.134331	0.871824	0.312321
ID96	FT0096	100.521	149.06	Hydrocinnamic acid;4-Ethylbenzoic acid;3-Methylphenylacetic		149.059	149.061	99.0403	101.665	11	89;1469;2996;4432;5472;6575;7508;8761;9961;11176;12382	92.03125|36	1	0.0104446	0.0211976	-0.0149119	0.012354	0.0101128	-0.0246169	4.17812	3	0.201797	4.33276	3	0.441176	4.46507	3	0.440359	0.0732351	1.13528	0.160184	0.79538	-0.154645	0.0139129	1.85658	0.0949537	1.02249	-0.286954	0.12943	0.887964	0.283142	0.547995	0.132309
ID97	FT0097	105.801	151.006			151.006	151.007	102.996	107.253	11	90;1470;2997;4434;5473;6576;7509;8762;9962;11177;12383	79.9573;80.96538|7520;30184	1	0.00826459	0.00338545	0.00086309	0.0108666	-0.00631082	-0.00111468	5.19583	3	0.77451	5.30848	3	0.861111	5.27241	3	0.820261	0.0334245	1.47593	0.0938971	1.02735	-0.11265	0.0894932	1.04821	0.27979	0.553167	-0.0765803	0.0143697	1.84255	0.0762249	1.1179	-0.03607
ID98	FT0098	144.816	151.006	Mercaptopurine		151.006	151.007	142.308	146.845	11	91;1471;2998;4433;5474;6577;7510;8763;9963;11178;12384		0	0.00554385	0.00334272	0.00211734	0.00664859	-0.00799687	-0.0181356	5.09579	3	0.740196	5.17345	3	0.827614	5.16084	3	0.785948	0.0482929	1.31612	0.120314	0.919685	-0.0776614	0.0441679	1.35489	0.196029	0.707679	-0.0650497	0.652842	0.185192	0.792785	0.100845	-0.0126116
ID99	FT0099	311.329	152.002	3-Sulfinoalanine;3-Sulfinato-L-alaninate;3-SULFINO-L-ALANINE		152.001	152.002	309.647	313.103	9	92;1472;4435;5475;6578;8764;9964;11179;12385	79.95726|1125	1	0.0183962	0.00811336	-0.0162962	-0.009128	0.00291641	0.0208371	4.09228	2	0.14134	4.35816	3	0.456699	4.31921	3	0.343954	0.112601	0.948458	0.218647	0.660257	-0.265877	0.148159	0.829271	0.347527	0.459011	-0.226928	0.477585	0.320949	0.653518	0.184742	-0.0389488
ID100	FT0100	443.796	152.995	STD_Succinic acid;3-Phosphonopropionic acid;Methylmalonic ac		152.994	152.996	441.807	444.226	11	93;1473;2999;4436;5476;6579;7511;8765;9965;11180;12386	78.95802|341	1	0.0116807	0.0174242	-0.0164045	0.00831442	-0.0209378	-0.017944	4.42685	3	0.370098	4.60976	3	0.603758	4.67527	3	0.571078	0.0419757	1.377	0.110015	0.958549	-0.182909	0.0069948	2.15522	0.0625905	1.20349	-0.24842	0.387069	0.412212	0.573963	0.241116	0.0655104
ID101	FT0101	495.345	152.985	Methyl propyl trisulfide;2,4,6-Trithiaheptane;Ethyl (methylt		152.985	152.985	495.345	495.345	1	9966	80.96401|36	1	0.00129981	0.0121366	0.00929692	0.00469153	0.0252878	-0.0140317	3.79049	0	0.0359477	3.79049	0	0.0972222	3.89083	1	0.0653595						0.373901	0.427243	0.537705	0.269456	-0.100343	0.373901	0.427243	0.561573	0.250594	0.100343
ID102	FT0102	86.1734	153.092	Methyl 2-octynoate;2,4-Hexadienyl propionate;2-Nonenoic acid		153.091	153.092	84.5424	90.6347	11	94;1474;3000;4437;5477;6580;7512;8766;9967;11181;12387	79.95751|651	1	0.0129125	0.0127569	0.0122491	0.0256137	-0.0150049	-0.00715951	4.61677	3	0.498366	4.77259	3	0.677288	4.76595	3	0.619281	0.263393	0.579395	0.395347	0.403022	-0.155818	0.297576	0.526402	0.501356	0.299854	-0.149178	0.863238	0.0638693	0.925918	0.0334273	-0.00663918
ID103	FT0103	475.22	154.975	Phosphoglycolic acid;Hydroxypropanedioic acid;1,3-Dithiane		154.974	154.975	473.433	478.317	11	95;1475;3001;4438;5478;6581;7513;8767;9968;11182;12388		0	0.00646995	0.0205094	-0.0119804	0.0042243	-0.00365149	-0.0121987	4.41582	3	0.361928	4.51025	3	0.553105	4.64137	3	0.553922	0.0681301	1.16666	0.15206	0.817984	-0.0944302	0.000964591	3.01566	0.0179266	1.7465	-0.225545	0.0104157	1.98231	0.0606797	1.21696	0.131115
ID104	FT0104	110.924	155.107	4-Hydroxynonenal;2,4-Nonanedione;2-Nonenoic acid		155.104	155.107	108.258	111.503	11	96;1476;3002;4439;5479;6582;7514;8768;9969;11184;12389		0	0.0104527	0.00748449	-0.00267115	0.00636846	-0.00786775	-0.0116651	4.57389	3	0.478758	4.71931	3	0.656863	4.71074	3	0.588235	0.0295914	1.52884	0.0849604	1.07078	-0.145425	0.0267269	1.57305	0.146091	0.835377	-0.136852	0.681363	0.166621	0.812207	0.0903332	-0.00857311
ID105	FT0105	75.0587	155.107	4-Hydroxynonenal;2,4-Nonanedione;2-Nonenoic acid		155.106	155.107	72.6194	78.6275	11	97;1477;3003;4440;5480;6583;7515;8769;9970;11183;12390	59.01516|36	1	0.0128838	0.00460217	0.00779282	0.0160511	-0.00896078	-0.00422131	4.33059	3	0.303922	4.4944	3	0.545752	4.43505	3	0.422386	0.0568391	1.24535	0.13451	0.871245	-0.163811	0.119757	0.921699	0.314088	0.502948	-0.104459	0.183647	0.736015	0.357194	0.447096	-0.0593523
ID106	FT0106	423.815	156.027	(+)-threo-2-Amino-3,4-dihydroxybutanoic acid;STD_Adenine		156.027	156.028	422.909	424.829	11	98;1478;3004;4441;5482;6585;7516;8771;9972;11186;12391	59.014;74.02408|1671;7379	1	-0.0160316	0.0196071	-0.009896	-0.00243658	-0.0252114	-0.00422021	4.68915	3	0.545752	4.46518	3	0.525327	4.72668	3	0.596405	0.0389303	1.40971	0.103613	0.984585	0.223974	0.65198	0.185766	0.767634	0.114846	-0.0375258	0.0321804	1.49241	0.123535	0.908211	0.261499
ID107	FT0107	372.308	156.99	Diethyl disulfide;2,3-Butanedithiol;1,2-Bis(methylthio)ethan		156.99	156.991	354.181	375.249	13	99;1479;3005;3006;4442;5483;6586;7517;8772;9973;11187;12392;12393	58.83862;59.0142|1536;522744	1	-0.0143915	0.0186985	0.0219875	0.00888853	-0.0205666	-0.0042046	6.08286	3	0.965686	5.85096	3	0.955065	6.05473	3	0.966503	0.099073	1.00404	0.200648	0.697566	0.231902	0.854822	0.0681244	0.915224	0.0384724	0.028134	0.130046	0.885901	0.283142	0.547995	0.203768
ID108	FT0108	52.9237	157.123	STD_Nonanoic acid;Oenanthic ether;xi-2-Ethylheptanoic acid		157.122	157.124	51.2611	54.6794	10	100;1480;3007;5484;6588;7518;8773;9974;11188;12395	79.95713|36	1	-0.016838	0.0259672	0.0110249	-0.0132153	-0.00503475	-0.0406389	5.01007	3	0.712418	4.76275	2	0.672386	5.04721	3	0.75	0.40925	0.388012	0.518786	0.285012	0.247322	0.513711	0.289281	0.658512	0.181436	-0.0371339	0.356898	0.447455	0.561573	0.250594	0.284456
ID109	FT0109	103.029	157.086	cis-4-Hydroxycyclohexylacetic acid;trans-4-Hydroxycyclohexyl		157.086	157.087	100.358	104.422	11	101;1481;3008;4443;5485;6587;7519;8774;9975;11189;12394	57.03408;139.0754|168;84	1	0.00872377	0.00611634	-0.00243021	0.0114009	-0.0100914	-0.0103672	4.97204	3	0.699346	5.09469	3	0.803105	5.08455	3	0.761438	0.0338748	1.47012	0.0938971	1.02735	-0.122656	0.04048	1.39276	0.188802	0.723993	-0.112516	0.33955	0.469096	0.556538	0.254505	-0.0101404
ID110	FT0110	372.784	157.993			157.993	157.994	354.821	375.249	13	102;1482;3009;3010;4444;5486;6590;7520;8776;9976;11191;12396;12397		0	-0.0141898	0.0177325	0.0187597	0.0106066	-0.022086	-0.00554517	4.72524	3	0.575163	4.50443	3	0.551471	4.69802	3	0.585784	0.128543	0.890951	0.229092	0.639989	0.220813	0.859912	0.0655458	0.916027	0.0380919	0.027229	0.141675	0.848707	0.297365	0.52671	0.193584
ID111	FT0111	372.308	158.988	Propane sulfate		158.988	158.989	355.515	375.249	13	104;1484;3012;3013;4446;5488;6592;7522;8778;9979;11193;12399;12400	59.01419;61.01774|25213;944	1	-0.0189627	0.0240505	0.0216076	0.00539015	-0.0179849	-0.0137827	4.94588	3	0.689542	4.6541	3	0.625	4.92158	3	0.702614	0.0914603	1.03877	0.189375	0.722678	0.291778	0.871068	0.0599478	0.920604	0.0359271	0.0242933	0.115815	0.936236	0.273913	0.562387	0.267485
ID112	FT0112	460.662	158.925			158.925	158.926	459.127	461.373	11	103;1483;3011;4445;5487;6591;7521;8777;9978;11192;12398		0	-0.00019123	-0.0018095	-0.00190947	0.00373398	-0.015849	0.00333304	4.96732	3	0.696895	4.96776	3	0.761438	4.94684	3	0.711601	0.993654	0.00276479	0.994481	0.00240363	-0.000434439	0.719777	0.142802	0.822602	0.08481	0.0204881	0.616523	0.210051	0.763781	0.117031	-0.0209226
ID113	FT0113	315.837	159.844			159.844	159.845	312.693	317.733	10	105;1485;3016;4450;5491;6594;7524;8779;9981;12401	61.98798;99.92541;116.9248;116.9298|48;169;36;36	1	0.00959329	-0.0210919	0.00846016	0.0768275	0.0427727	-0.0262684	4.23783	3	0.247549	4.4048	3	0.485294	4.16541	2	0.216503	0.323128	0.490625	0.456137	0.340905	-0.166963	0.767321	0.115023	0.855886	0.0675843	0.0724234	0.393526	0.405027	0.580588	0.236132	-0.239386
ID114	FT0114	281.336	159.844			159.844	159.845	278.379	284.312	10	106;1486;3015;4449;5492;6595;7525;9982;11194;12402	99.92552|360	0.75	0.0187466	0.00555667	0.014562	0.0517452	0.0177273	0.0269763	4.34499	3	0.312908	4.57401	3	0.584967	4.47233	3	0.441993	0.216023	0.665501	0.338821	0.47003	-0.229017	0.283483	0.547473	0.489911	0.309883	-0.127333	0.609695	0.214888	0.760977	0.118628	-0.101684
ID115	FT0115	444.066	161.045	3-Hydroxymethylglutaric acid;2-Methyl-4-amino-6-methoxy-s-tr	+	161.044	161.045	442.781	444.809	11	107;1487;3017;4451;5493;6596;7526;8780;9983;11195;12404	57.03471|36	1	0.00017658	0.000659396	0.00354182	0.0055369	-0.00939717	0.00458247	4.92076	3	0.679739	4.91766	3	0.742647	4.91006	3	0.698529	0.941526	0.0261676	0.952612	0.0210838	0.00309445	0.781956	0.106818	0.86329	0.0638434	0.0106973	0.773168	0.111726	0.869255	0.0608526	-0.00760282
ID116	FT0116	376.588	161.045	2-Methyl-4-amino-6-methoxy-s-triazine;2-Hydroxyadipic acid;3		161.044	161.045	374.594	377.889	8	108;1488;3018;4452;5494;6597;7527;8781	55.02058;71.01295;85.03026|48;122;108	1	-0.0181558	-0.0526288	0.0155887	0.00631279	-0.0152249	0.00404401	4.46128	3	0.401961	4.24641	3	0.400327	3.89701	0	0.0669935	0.0233283	1.63212	0.0712241	1.14737	0.214869	0.000297625	3.52633	0.010525	1.97778	0.564274	0.000655091	3.1837	0.00902423	2.04459	-0.349405
ID117	FT0117	315.627	161.841			161.841	161.842	312.693	317.733	9	109;1490;3020;4454;5496;6598;7528;8782;9984		0	0.0149826	-0.0327749	0.0322185	0.0717898	0.0209857	-0.0434995	4.21782	3	0.223856	4.44831	3	0.514706	4.04757	1	0.147876	0.124762	0.903919	0.224746	0.648307	-0.230489	0.5292	0.27638	0.6673	0.175679	0.170243	0.201786	0.695109	0.379814	0.420429	-0.400732
ID118	FT0118	280.209	161.841			161.841	161.842	279.726	281.78	5	4453;6599;7529;9985;11197		0	0.0353311	0.0189228	0.0391798	0.0565348	0.000136632	-0.0230465	4.02214	0	0.0996732	4.44279	2	0.509804	4.34302	2	0.362745	0.132034	0.879314	0.233928	0.630918	-0.420647	0.168682	0.772932	0.369205	0.432733	-0.320872	0.751085	0.124311	0.85421	0.0684351	-0.0997747
ID119	FT0119	349.066	164.071	STD_L-Phenylalanine;1,1-Dimethylbiguanide;Phenylalanine (Not	+	164.07	164.071	347.521	351.789	11	110;1492;3022;4456;5497;6600;7530;8783;9986;11199;12405	72.00978;103.0553;147.0443|858;1912;937	0.962963	-0.0314464	0.00327969	0.013831	0.00873448	-0.0177754	0.00659339	5.34051	3	0.81781	4.89152	3	0.734477	5.0842	3	0.760621	0.00201166	2.69645	0.0118632	1.9258	0.448991	0.00302922	2.51867	0.0345216	1.46191	0.256304	0.0229253	1.63969	0.102114	0.990916	0.192686
ID120	FT0120	432.829	164.038	Methionine sulfoxide;Ethiin;Methioninesulfoxide		164.038	164.038	432.829	432.829	1	3021		0	-0.0073364	-0.00737378	0.00081728	-0.01128	0.00052721	-0.008764	3.79513	1	0.0367647	3.69479	0	0.0473856	3.69479	0	0.0138889	0.373901	0.427243	0.48418	0.314993	0.100343	0.373901	0.427243	0.537705	0.269456	0.100343
ID121	FT0121	137.083	165.019	Phthalic acid;Benzoquinoneacetic acid;Terephthalic acid		165.018	165.019	135.975	142.308	11	111;1493;3024;4458;5498;6601;7532;8784;9990;11200;12407	77.03958;121.0287|8256;847	1	-0.00268654	0.0190833	0.0103059	-0.000462628	-0.0186155	-0.0230685	4.79033	3	0.609477	4.73155	3	0.662582	4.88335	3	0.691176	0.585926	0.232158	0.670665	0.173495	0.0587781	0.281889	0.549922	0.488554	0.311088	-0.0930235	0.200559	0.697758	0.378114	0.422378	0.151802
ID122	FT0122	437.205	165.04	Arabinonic acid;Ribonic acid;2,3,4,5-Tetrahydroxypentanoic a		165.04	165.04	428.527	444.439	11	112;1494;3023;4459;5499;6602;7533;8785;9989;11201;12406	59.01429;75.00913|958;3362	1	-0.0394812	0.0548981	0.0170639	0.00465652	0.000448097	-0.019924	5.13155	3	0.754085	4.51813	3	0.556373	5.2141	3	0.804739	0.000109909	3.95897	0.00143718	2.84249	0.613415	0.272606	0.564465	0.479162	0.319517	-0.0825472	0.000262604	3.5807	0.00481355	2.31753	0.695963
ID123	FT0123	348.834	165.075	3-(4-Methyl-3-pentenyl)thiophene;1-Deoxy-D-glucitol		165.075	165.075	348.511	350.126	3	113;1495;3025		0	-0.0214555	-0.0143542	0.0213426	-0.00761242	0.00304325	0.0274762	4.31423	3	0.290033	3.98984	0	0.207516	3.98984	0	0.111111	3.38723e-05	4.47016	0.000612428	3.21295	0.32439	3.38723e-05	4.47016	0.0022732	2.64336	0.32439
ID124	FT0124	232.936	167.071	(3-Aminopropoxy)guanidine;2,6-Dimethoxy-4-methylphenol;4-Ipo		167.07	167.071	228.441	235.512	11	115;1498;3028;4461;5502;6603;7534;8787;9991;11202;12408	92.02722|132	1	0.00546492	0.00216348	-0.0040313	0.00903904	-0.0147605	-0.0161379	4.3484	3	0.316176	4.43689	3	0.505719	4.41229	3	0.406046	0.0596987	1.22404	0.139181	0.856419	-0.0884929	0.127792	0.893497	0.322163	0.491924	-0.0638895	0.238265	0.622939	0.429098	0.367443	-0.0246034
ID125	FT0125	450.707	168.027	STD_L-Glutamic Acid;N-Methyl-D-aspartic acid;N-Acetylserine		168.027	168.028	449.702	451.56	11	116;1499;3029;4462;5503;6605;7536;8789;9992;11203;12409	100.04;168.0273|1954;910	1	-0.0077271	0.00994576	-0.00322017	0.00757141	-0.0160136	-0.00399152	4.66107	3	0.528595	4.55461	3	0.575163	4.67552	3	0.571895	0.0453183	1.34373	0.11667	0.933042	0.106461	0.709504	0.149045	0.814715	0.0889941	-0.0144502	0.0283623	1.54726	0.115307	0.938144	0.120911
ID126	FT0126	514.729	168.042	Phosphodimethylethanolamine;L-2-Amino-5-hydroxypentanoic aci		168.042	168.043	512.121	515.316	10	117;1500;3030;4463;5504;7535;8790;9993;11204;12410	78.95928|2514	1	-0.018004	0.00948794	-0.00431402	0.0211981	-0.0201653	-0.00969425	4.54085	3	0.455882	4.30965	2	0.427288	4.48216	3	0.452614	0.101544	0.993346	0.204619	0.689055	0.231204	0.255692	0.592282	0.464218	0.333278	0.0586957	0.163254	0.787137	0.327912	0.484242	0.172509
ID127	FT0127	464.301	168.99	STD_Malic acid ;STD_L-malic acid;D-Glyceraldehyde 3-phosphat		168.99	168.992	462.246	465.358	8	118;1501;3031;7538;8792;9994;11205;12411		0	-0.0258335	0.037289	0.00757514	-0.00349366	0.00789082	-0.00603542	4.33363	3	0.305556	3.93149	0	0.178105	4.40589	3	0.39951	5.57821e-05	4.25351	0.000828467	3.08172	0.402144	0.0718297	1.1437	0.252975	0.596923	-0.0722559	1.73236e-05	4.76136	0.000697127	3.15669	0.4744
ID128	FT0128	115.064	169.086	FA 9:2+1O;1,4-Ipomeadiol;cis-3-Hexenyl pyruvate	+	169.086	169.087	113.497	118.16	11	120;1502;3032;4464;5506;6607;7539;8794;9996;11206;12412	57.03482;125.097|366;296	0.9	0.00501718	-0.00590371	-0.00621498	0.00805206	-0.00738147	-0.0151693	5.07843	3	0.732843	5.16959	3	0.825163	5.08661	3	0.762255	0.125312	0.902006	0.225183	0.647464	-0.0911546	0.856129	0.0674609	0.915224	0.0384724	-0.00817591	0.0784994	1.10513	0.233488	0.631736	-0.0829787
ID129	FT0129	79.1707	169.086	FA 9:2+1O;1,4-Ipomeadiol;cis-3-Hexenyl pyruvate	+	169.086	169.087	76.6668	83.6368	11	122;1503;3033;4465;5507;6608;7540;8795;9997;11207;12413	125.097|168	0.666667	0.016295	0.0142107	0.000225765	0.00324269	-0.0045525	-0.014089	4.5524	3	0.46732	4.76647	3	0.67402	4.77682	3	0.625817	0.0159026	1.79853	0.052994	1.27577	-0.214076	0.00302025	2.51996	0.0345216	1.46191	-0.224425	0.851787	0.0696691	0.917853	0.0372267	0.0103496
ID130	FT0130	411.303	170.043	6-Methyladenine;1-Methyladenine;3-Methyladenine		170.042	170.043	410.798	412.031	11	123;1504;3034;4466;5508;6609;7541;8796;9998;11208;12414	59.01423;88.04009|7266;58310	1	-0.041859	0.0280532	0.0112757	0.00939178	-0.019411	-0.00887077	5.65296	3	0.900327	5.0432	3	0.78268	5.51766	3	0.89134	0.000893339	3.04898	0.00644165	2.191	0.60976	0.0355536	1.44912	0.176019	0.754439	0.135303	0.00144011	2.8416	0.0157066	1.80392	0.474457
ID131	FT0131	114.503	170.089			170.089	170.09	112.95	115.858	6	3035;4467;5509;6610;7542;8797		0	0.0122121	-0.0303836	-0.00871682	0.0188628	-0.025349	-0.04249	3.95949	1	0.0808824	4.19077	3	0.332516	3.85546	0	0.0555556	0.0956001	1.01954	0.19559	0.708653	-0.23128	0.373901	0.427243	0.537705	0.269456	0.104036	0.00012234	3.91243	0.00279943	2.55293	-0.335316
ID132	FT0132	453.333	171.006	Beta-Glycerophosphoric acid;rac-Glycerol 3-phosphoate;Glycer	+	171.005	171.008	452.473	454.271	9	125;1507;3037;4468;7545;8800;9999;11210;12416	62.96388;78.95898;96.96728;96.97199;171.0058;171.0097|163;8541;135;48;60;48	1	-0.0449561	0.0520418	0.0108339	0.0063772	-0.00436106	-0.0193326	4.88741	3	0.66585	4.20346	1	0.341503	4.93034	3	0.705882	0.00255009	2.59345	0.0138187	1.85953	0.683944	0.126802	0.896873	0.321533	0.492775	-0.0429363	0.00200599	2.69767	0.019734	1.70478	0.726881
ID133	FT0133	88.0819	171.102	Tetrahydrofurfuryl butyrate;cis-3-Hexenyl lactate;3-Methylbu		171.102	171.102	87.1725	90.6347	11	127;1506;3038;4469;5510;6611;7544;8801;10000;11211;12417	57.03506;83.04931;95.05079;109.0656;111.0812;141.0458;143.061;153.0909;171.1019|564;324;950;620;3470;918;383;4511;1037	1	0.0132293	0.007226	-0.00188207	0.0178331	-0.00749173	-0.0119756	5.43725	3	0.853758	5.62324	3	0.928105	5.58988	3	0.906046	0.0241707	1.61671	0.0734276	1.13414	-0.185997	0.0503018	1.29842	0.205982	0.686171	-0.152635	0.123214	0.909341	0.276757	0.557901	-0.0333616
ID134	FT0134	424.557	171.038			171.038	171.039	423.815	424.829	8	126;1505;3036;7543;8799;10001;11209;12415	74.02442|28541	1	-0.0435968	0.0522987	0.00366709	-0.0161854	-0.0180149	-0.0185473	4.88625	3	0.663399	4.22596	0	0.368873	4.94228	3	0.709967	0.000146578	3.83393	0.00176946	2.75216	0.660298	0.523171	0.281356	0.664197	0.177703	-0.0560226	0.00038736	3.41189	0.0066744	2.17559	0.716321
ID135	FT0135	88.0819	172.105			172.104	172.106	86.0952	90.6347	11	128;1508;3039;4470;5511;6612;7546;8802;10002;11212;12418		0	0.0136251	0.0062195	-0.0029337	0.0193341	-0.00689947	-0.0119855	4.46626	3	0.404412	4.66239	3	0.629902	4.61767	3	0.540033	0.0294526	1.53088	0.084872	1.07124	-0.196139	0.0746212	1.12714	0.258288	0.587896	-0.151411	0.18151	0.7411	0.353626	0.451456	-0.0447278
ID136	FT0136	70.2167	173.117	(±)-3-Hydroxynonanoic acid;2,4,6-Triethyl-1,3,5-trioxane;FA		173.113	173.118	67.1298	76.1164	9	130;1510;4472;5513;6615;7550;8805;10005;11213	59.01408|3639	1	0.0235072	0.00530316	0.0605214	0.0258531	-0.0429303	-0.0370807	4.7085	2	0.560458	4.98165	3	0.767157	4.78106	2	0.630719	0.337911	0.471198	0.474337	0.323913	-0.273148	0.854938	0.0680652	0.915224	0.0384724	-0.072557	0.516318	0.287082	0.69099	0.160528	-0.200591
ID137	FT0137	138.997	173.117	(±)-3-Hydroxynonanoic acid;2,4,6-Triethyl-1,3,5-trioxane;FA		173.116	173.118	135.69	139.863	8	129;1509;4471;5512;6614;7549;8804;10004	59.01412;173.0843|1615;93	1	0.0180228	-0.0361817	0.0763718	0.0863914	0.0223854	-0.0381814	4.79652	2	0.611111	5.0218	3	0.776144	4.51673	1	0.47549	0.494295	0.306013	0.600644	0.221383	-0.225279	0.533659	0.272736	0.670738	0.173447	0.279793	0.167314	0.776468	0.332282	0.478493	-0.505072
ID138	FT0138	112.35	173.117	(±)-3-Hydroxynonanoic acid;2,4,6-Triethyl-1,3,5-trioxane;FA		173.117	173.117	112.35	112.35	1	10006		0	0.00335764	0.031351	0.0240156	0.0121191	0.0653228	-0.0362465	4.22596	0	0.234886	4.22596	0	0.368873	4.48516	1	0.455065						0.373901	0.427243	0.537705	0.269456	-0.259205	0.373901	0.427243	0.561573	0.250594	0.259205
ID139	FT0139	138.688	174.12			174.12	174.121	137.023	139.863	6	131;4474;6616;7551;8806;10007		0	0.012293	0.000134073	0.0652614	0.0522	-0.00370328	-0.0349281	3.8792	1	0.0588235	3.96544	2	0.19281	3.84051	1	0.0465686	0.729118	0.137202	0.792348	0.101084	-0.0862342	0.874628	0.0581767	0.921946	0.0352943	0.0386948	0.572345	0.242342	0.726007	0.139059	-0.124929
ID140	FT0140	70.0934	174.025			174.024	174.027	68.0308	72.1559	2	4473;5514		0	0.0120349	-0.0167099	-0.0224402	0.00874162	-0.0072687	0.0196386	4.08272	0	0.133987	4.30726	2	0.425654	4.08272	0	0.172386	0.120586	0.918703	0.220799	0.656003	-0.22454						0.120586	0.918703	0.274316	0.56175	-0.22454
ID141	FT0141	260.183	175.097			175.096	175.097	258.753	261.97	11	132;1511;3040;4475;5515;6617;7552;8807;10008;11214;12419	59.01324|132	0.75	0.00458061	0.00711677	0.0047733	0.0107931	-0.0116084	-0.015875	4.18496	3	0.20915	4.24147	3	0.393791	4.26123	3	0.303922	0.178211	0.749065	0.29328	0.532717	-0.056515	0.110931	0.954947	0.314088	0.502948	-0.0762706	0.461834	0.335514	0.642384	0.192205	0.0197556
ID142	FT0142	460.662	176.936	Pyrophosphate		176.936	176.936	459.127	461.373	11	134;1512;3041;4476;5516;6618;7554;8808;10009;11215;12420		0	-0.0018328	-0.00368504	-0.00515963	0.0027482	-0.0173507	0.00320248	5.9204	3	0.941993	5.90564	3	0.957516	5.88083	3	0.952614	0.74129	0.130012	0.799796	0.0970208	0.0147545	0.472315	0.325769	0.624924	0.204172	0.0395689	0.637434	0.195565	0.780572	0.107587	-0.0248143
ID143	FT0143	498.532	178.001			178.001	178.003	496.441	499.273	9	135;1514;3042;4477;7555;8809;10010;11217;12421	78.95875|374	1	-0.0342272	0.0554892	0.00200184	-0.00157408	-0.00572781	-0.0190867	4.32369	3	0.298203	3.79287	1	0.10049	4.49178	3	0.45915	0.00663422	2.17821	0.0269627	1.56924	0.530819	0.00260121	2.58483	0.03174	1.49839	-0.16809	0.00230658	2.63703	0.0215342	1.66687	0.698909
ID144	FT0144	464.262	178.886			178.884	178.888	463.559	465.28	6	1515;5517;7556;10011;11218;12422	78.95876;80.96304;96.96988|27967;1109;1861	1	-0.00681946	0.0170232	-0.0482751	-0.0102184	0.0307664	0.0329456	4.26578	1	0.265523	4.24124	1	0.392974	4.42825	3	0.419118	0.926305	0.0332458	0.941966	0.0259649	0.0245457	0.443571	0.353037	0.601384	0.220848	-0.162472	0.326052	0.486714	0.542799	0.265361	0.187017
ID145	FT0145	497.753	178.883			178.883	178.883	497.753	497.753	1	1516		0	-0.0113128	-0.0107304	-0.00292172	-0.0171827	0.020887	0.0112957	4.37058	1	0.330065	4.22596	0	0.368873	4.22596	0	0.276961	0.373901	0.427243	0.48418	0.314993	0.144625	0.373901	0.427243	0.537705	0.269456	0.144625
ID146	FT0146	444.066	179.056	STD_myo Inositol;STD_a-D-galactose;STD_D-Glucose	+	179.055	179.057	442.781	444.809	11	136;1517;3043;4478;5518;6619;7557;8810;10013;11219;12423	51.02416;53.00318;55.01872;57.03532;59.01411;69.0339;71.01417;73.03015;79.01894;81.03472;83.01332;84.02117;85.02886;87.00915;89.02466;95.01443;97.02895;99.00852;101.0238;111.0098;113.0252;117.0186;125.023;129.0197;131.035;141.0196;159.0298;161.0455;177.0395;179.0561|410;270;4245;1901;10508;1387;8803;2645;1524;132;1496;108;4480;17873;1578;384;1775;4743;1324;156;468;1585;1719;156;324;1456;432;7302;…	1	-0.000460084	0.00325713	0.00160188	0.00651187	-0.012416	0.00801756	6.0161	3	0.955882	6.0072	3	0.963235	6.01945	3	0.961601	0.886351	0.0523942	0.912806	0.0396215	0.00889202	0.94811	0.0231414	0.969503	0.0134509	-0.00335203	0.79037	0.10217	0.880956	0.0550456	0.012244
ID147	FT0147	377.906	179.055	STD_a-D-Glucose;STD_D-Glucose;STD_Mannose	+	179.055	179.056	376.542	379.202	10	137;1518;3044;4479;5519;6620;7558;8811;11220;12424	55.01955;59.01412;71.0134;89.02381|564;36242;8813;1067	1	-0.0236868	-0.0684763	0.00378385	-0.00568249	-0.0658873	0.0262376	5.32289	3	0.812908	5.05262	3	0.787582	4.58486	2	0.517974	0.0134045	1.87275	0.0464716	1.33281	0.270264	0.0166239	1.77927	0.108228	0.965661	0.738023	0.0665664	1.17674	0.207709	0.682546	-0.467759
ID148	FT0148	63.3515	180.033	Acamprosate;L-Methionine sulfone;L-methionine sulfone	+	180.032	180.033	53.2764	66.7555	11	138;1519;3045;4480;5520;6621;7559;8812;10014;11222;12425	79.95749|1644	1	0.0153543	0.0255983	-0.036726	0.04807	0.0167498	0.00055751	4.23	3	0.242647	4.48773	3	0.540033	4.5964	3	0.526961	0.122043	0.913488	0.22245	0.652767	-0.257737	0.131417	0.88135	0.325456	0.487508	-0.3664	0.593642	0.226475	0.745727	0.12742	0.108663
ID149	FT0149	444.066	180.059	2,4-Dimethyl-1H-indole;PAR_146.0966_8.3		180.058	180.059	442.781	444.809	11	139;1520;3046;4481;5521;6622;7560;8813;10015;11221;12426		0	0.00181493	0.0029328	-0.000740124	0.0036571	-0.0131433	0.00414916	4.76848	3	0.596405	4.79551	3	0.689542	4.79511	3	0.638889	0.605921	0.217584	0.687798	0.162539	-0.0270265	0.553908	0.256563	0.689815	0.161267	-0.0266241	0.993145	0.00298716	0.996561	0.00149602	-0.000402453
ID150	FT0150	380.152	180.064	STD_N-Isovalerylglycine;2-Methylbutyrylglycine;Valerylglycin		180.062	180.065	379.001	380.79	4	140;1521;3047;7561		0	-0.0413672	-0.0259793	0.0373976	0.00289892	-0.00203375	0.0426795	4.42511	3	0.369281	3.81425	0	0.11683	3.81425	0	0.0392157	2.14682e-07	6.66821	3.22828e-05	4.49103	0.610863	2.14682e-07	6.66821	0.000259335	3.58614	0.610863
ID151	FT0151	444.066	181.06	D-Alanyl-D-alanine;Alanyl-Alanine;4-Acetamido-2-aminobutanoi		181.059	181.061	442.781	444.809	11	142;1523;3049;4482;5522;6623;7562;8815;10017;11223;12428		0	0.000790979	0.00195801	0.000914002	0.00554962	-0.0115403	0.0108001	4.10141	3	0.151961	4.1109	3	0.287582	4.1065	3	0.191176	0.888291	0.0514446	0.913346	0.0393648	-0.00948973	0.920202	0.036117	0.951715	0.0214929	-0.00509367	0.934406	0.0294646	0.965764	0.0151289	-0.00439607
ID152	FT0152	366.4	181.071	STD_D-Mannitol ;STD_D-Sorbitol;STD_Dulcitol	+	181.07	181.072	365.65	367.365	8	141;1522;3048;7563;8814;10016;11224;12427	59.01422;71.01427|3416;2255	1	-0.0681517	0.00393652	0.0432645	-0.0195268	-0.0326169	0.0216138	5.05685	3	0.726307	4.03789	0	0.235294	4.45881	3	0.436275	6.42226e-06	5.19231	0.000234121	3.63056	1.01896	0.00347211	2.45941	0.0374492	1.42656	0.59804	0.00981942	2.00791	0.0581689	1.23531	0.420917
ID153	FT0153	441.843	182.022	STD_L-Glutamic Acid;N-Methyl-D-aspartic acid;N-Acetylserine		182.021	182.023	441.453	442.91	9	143;4483;5523;6624;7564;8816;10018;11225;12429	78.95912|2865	1	0.0412296	0.0212145	-0.0208909	0.0320973	-0.0167322	-0.00960002	3.78948	1	0.0351307	4.38668	3	0.472222	4.2795	3	0.31781	0.00482114	2.31685	0.0216345	1.66485	-0.597209	0.00829805	2.08102	0.0717049	1.14445	-0.490024	0.0363431	1.43958	0.134217	0.872194	-0.107185
ID154	FT0154	97.7247	183.102	(1'R)-Nepetalic acid;(S)-Oleuropeic acid;(4S,8R)-8,9-Dihydro		183.101	183.102	96.1129	98.9072	11	144;1524;3050;4484;5524;6625;7565;8817;10019;11226;12430	57.03575;59.01429;97.06671|665;396;638	1	0.0116878	0.00416428	-0.00657451	0.0157043	0.00303921	-0.011995	4.64003	3	0.512255	4.81406	3	0.703431	4.77527	3	0.624183	0.00548619	2.26073	0.0237406	1.62451	-0.174029	0.0451359	1.34548	0.19827	0.702744	-0.135239	0.330946	0.480242	0.54827	0.261006	-0.0387897
ID155	FT0155	70.934	183.102	(1'R)-Nepetalic acid;(S)-Oleuropeic acid;(4S,8R)-8,9-Dihydro		183.1	183.103	69.8851	72.3366	11	145;1525;3051;4485;5525;6626;7566;8818;10020;11227;12431	57.03591;97.06576|429;330	1	0.00750686	0.0104575	-0.00189392	0.0157374	-0.0122323	-0.00594378	4.37185	3	0.330882	4.47681	3	0.53268	4.49889	3	0.462418	0.158441	0.800133	0.268835	0.570514	-0.104961	0.0979171	1.00914	0.295044	0.530113	-0.127042	0.188143	0.725512	0.362913	0.440197	0.0220807
ID156	FT0156	416.751	184.034			184.032	184.035	416.159	417.395	6	146;1526;3052;8819;11228;12432		0	-0.0219989	0.0185952	-0.0126596	-0.0351936	-0.0346499	0.00243526	3.85065	3	0.0506536	3.53114	0	0.00571895	3.84379	2	0.0482026	2.30155e-05	4.63798	0.000485748	3.31359	0.319507	0.967723	0.0142488	0.978502	0.00943807	0.00686113	0.120223	0.920011	0.274316	0.56175	0.312645
ID157	FT0157	77.5413	185.117	3-Oxodecanoic acid;Ethyl (3R,5Z)-3-hydroxy-5-octenoate;3-Hyd		185.012	185.118	76.6947	87.6474	10	147;3054;4486;5526;6627;7567;8821;10021;11229;12433	57.03602;83.05196;87.00827;96.95968;97.06564;125.0956;185.118|168;132;84;84;108;108;288	1	0.059262	0.0418809	-0.0386447	0.0387751	-0.0305185	-0.0643039	4.11251	2	0.15768	4.97564	3	0.763072	4.95287	3	0.715686	0.00143411	2.84342	0.00908018	2.04191	-0.863126	0.00161922	2.79069	0.0244004	1.6126	-0.840354	0.147414	0.83146	0.302874	0.518737	-0.0227723
ID158	FT0158	48.0607	185.155	Undecanoic acid;4,6-Dimethylnonanoic acid;Hexyl 3-methylbuta		185.155	185.155	48.0607	48.0607	1	11231		0	0.00141485	0.0135669	-0.000886452	-0.0246818	-0.0226816	0.00584225	4.14412	0	0.178105	4.14412	0	0.310458	4.24446	1	0.292484						0.373901	0.427243	0.537705	0.269456	-0.100343	0.373901	0.427243	0.561573	0.250594	0.100343
ID159	FT0159	419.176	186.037	7-Methylguanine;3-Methylguanine;1-Methylguanine		186.037	186.038	418.837	419.72	6	3056;4487;5527;8823;11233;12435	74.02414;118.0521;186.1045|1942;429;108	1	0.000582723	0.00255135	-0.0591826	-0.0287318	-0.0407238	-0.0213729	3.8856	1	0.0604575	3.97838	2	0.200163	4.04458	2	0.143791	0.651305	0.186215	0.726828	0.138569	-0.0927797	0.49132	0.308635	0.640253	0.193648	-0.158979	0.752093	0.123728	0.85421	0.0684351	0.0661991
ID160	FT0160	329.272	186.045	chondroitin sulfate E (GalNAc4,6diS-GlcA), precursor 5a		186.044	186.045	325.969	332.812	6	149;1528;3055;8822;11232;12434	114.0243;170.0743|135;37	1	-0.0651984	-0.0141757	0.035681	-0.0555857	-0.0343685	0.0465461	5.11152	3	0.745915	4.14005	0	0.30719	4.41865	2	0.411765	8.31664e-06	5.08005	0.000279124	3.5542	0.971464	0.0119148	1.92391	0.0859592	1.06571	0.692864	0.146246	0.834917	0.301003	0.521429	0.278599
ID161	FT0161	328.453	187.041	Isoplumbagin;1-Hydroxy-2-naphthoic acid;Plumbagin		187.04	187.042	324.462	331.422	10	150;1529;3057;5528;6629;7568;8824;10022;11234;12436	71.01337;115.0201;187.0414|1214;33083;7821	1	-0.09817	0.0605035	0.0244642	0.000594156	-0.0223066	-0.0274316	5.72059	3	0.913399	4.31167	2	0.428922	5.36439	3	0.849673	0.00333802	2.47651	0.0165235	1.7819	1.40892	0.00491698	2.3083	0.0486861	1.31259	0.356197	0.0102304	1.99011	0.0599942	1.22189	1.05273
ID162	FT0162	329.807	188.045	(S)-Spinacine;2,4-Diamino-6-nitrotoluene		188.044	188.047	325.969	332.088	7	151;1530;3059;7570;8825;11235;12437		0	-0.0494052	-0.00217621	0.0225973	-0.0104931	-0.0475991	0.0219506	4.57295	3	0.477941	3.85073	0	0.130719	4.10326	2	0.188725	2.78283e-05	4.55551	0.000539959	3.26764	0.722223	0.0272948	1.56392	0.146728	0.833486	0.469687	0.132606	0.877435	0.285865	0.54384	0.252536
ID163	FT0163	485.577	192.017	Phosphocreatinine;S-(Allylthio)-L-cysteine;Phenacylamine Hyd		192.016	192.017	484.019	486.34	11	154;1533;3061;4489;5531;6630;7571;8826;10023;11236;12438	78.95912;102.9696|6404;120	1	-0.0150104	0.0223698	0.000849622	0.013443	-0.0126085	-0.00666152	4.68581	3	0.543301	4.46597	3	0.526144	4.73475	3	0.603758	0.0615478	1.21079	0.141896	0.84803	0.219842	0.37842	0.422026	0.542267	0.265786	-0.0489419	0.0263446	1.57931	0.109737	0.959646	0.268784
ID164	FT0164	276.018	192.958			192.957	192.958	274.005	278.379	7	155;3062;4490;6631;7572;8827;10024		0	0.0104275	-0.00930874	0.0475283	0.0440994	0.00266722	-0.0509609	4.15459	2	0.187092	4.24737	2	0.401144	4.09638	1	0.180556	0.656074	0.183047	0.730118	0.136607	-0.0927849	0.779766	0.108036	0.863268	0.0638542	0.058209	0.539731	0.267823	0.70692	0.15063	-0.150994
ID165	FT0165	460.662	194.946	cis-2-Chloro-4-carboxymethylenebut-2-en-1,4-olide		194.946	194.946	459.621	461.373	11	156;1534;3064;4491;5532;6633;7573;8828;10025;11237;12439		0	-0.0029075	-0.0023106	-0.00642928	0.00658873	-0.0162805	0.00522503	5.72156	3	0.914216	5.69355	3	0.940359	5.68571	3	0.93219	0.591137	0.228312	0.675345	0.170475	0.0280051	0.4805	0.318306	0.631604	0.199555	0.0358426	0.89266	0.049314	0.944043	0.0250084	-0.0078375
ID166	FT0166	498.586	196.012	Phosphoguanidinoacetate		196.012	196.013	496.441	499.273	11	158;1536;3067;4493;5534;6634;7574;8829;10027;11239;12441	62.96503;78.72152;78.95943|1671;384;112335	1	-0.026864	0.0491264	-0.00933025	0.00102643	-0.00035844	-0.00939482	5.17351	3	0.767974	4.77924	3	0.683007	5.3588	3	0.847222	0.0045383	2.34311	0.0206802	1.68445	0.394272	0.00082043	3.08596	0.0167548	1.77586	-0.18529	0.00100061	2.99974	0.0121637	1.91494	0.579562
ID167	FT0167	415.443	198.049	O-Ureidohomoserine		198.048	198.05	414.949	417.395	11	160;1540;3069;4494;5536;6636;7575;8830;10028;11241;12443	55.03022;59.01415;73.80356;74.02459;88.04024;116.0458|10832;1844;528;195646;837;8949	1	-0.0149414	0.0248626	-0.0127142	-0.00164258	-0.0238711	-0.00466254	5.14711	3	0.758987	4.93966	3	0.750817	5.23737	3	0.811275	0.0531434	1.27455	0.129416	0.888012	0.207452	0.266539	0.57424	0.475596	0.322762	-0.0902612	0.0236383	1.62638	0.103798	0.983811	0.297713
ID168	FT0168	385.772	198.075	N-Methyl-1-deoxynojirimycin;2-Acetyl-1,5,6,7-tetrahydro-6-hy		198.074	198.075	384.89	387.466	7	161;1541;3070;4495;5537;10029;11242	116.0696|85	1	-0.0258468	-0.00258355	0.0282104	-0.0470791	0.000583738	0.0661237	4.49169	3	0.419935	4.08559	2	0.270425	4.18914	2	0.232843	0.0439436	1.3571	0.113726	0.944139	0.406101	0.173613	0.760418	0.37384	0.427314	0.302547	0.67361	0.171591	0.808724	0.0921997	0.103554
ID169	FT0169	460.484	198.917	Pyrophosphate		198.917	198.918	459.127	461.373	11	162;1542;3071;4496;5538;6637;7576;8831;10030;11243;12444		0	-0.00480757	-0.000716193	-0.00737773	0.000227411	-0.0155466	0.00379309	4.76419	3	0.594771	4.70739	3	0.654412	4.73074	3	0.602941	0.289296	0.538657	0.420827	0.375897	0.0567944	0.578902	0.237395	0.710684	0.148323	0.0334499	0.695057	0.15798	0.822648	0.0847859	0.0233445
ID170	FT0170	110.962	199.097	cis-4-Decenedioic acid;cis-5-Decenedioic acid;5-Pentyltetrah		199.097	199.097	108.258	112.673	11	164;1545;3073;4497;5539;6638;7577;8832;10031;11244;12445	57.03483;73.02829;97.06519;155.1067|1206;289;324;3592	1	0.00771515	-0.000534266	0.000268156	0.0189658	-0.00267748	-0.00834108	4.9228	3	0.68219	5.03728	3	0.780229	4.97203	3	0.720588	0.0434197	1.36231	0.11306	0.94669	-0.11448	0.351066	0.454612	0.537705	0.269456	-0.0492291	0.10327	0.986024	0.273913	0.562387	-0.0652511
ID171	FT0171	412.225	199.069			199.066	199.07	411.286	413.379	8	163;1543;3072;7578;8833;10033;11245;12446	74.02402;75.02992;88.0399|313;118;4270	1	-0.0464209	0.0247219	0.0334235	0.0113295	0.000520854	0.00572857	4.93522	3	0.687092	4.22596	0	0.368873	4.69141	3	0.582516	0.000480395	3.3184	0.00421836	2.37486	0.709269	0.0329149	1.48261	0.164984	0.782557	0.243811	0.000168074	3.7745	0.00363226	2.43982	0.465459
ID172	FT0172	50.6234	199.169	STD_Lauric acid;Ethyl decanoate;2-Heptyl butyrate	+	199.169	199.17	49.3576	51.8225	11	165;1544;3074;4498;5540;6639;7579;8834;10032;11246;12447	57.0326;79.95655;111.081;183.0109;183.0186;184.0185;199.0068;199.0427;199.1705|36;72;36;161;48;48;48;36;403	1	0.00412159	0.0143077	-0.00132844	0.00575436	-0.014064	-0.00713178	4.8807	3	0.659314	4.93162	3	0.745915	5.01465	3	0.736111	0.304221	0.516812	0.43531	0.361201	-0.0509197	0.049917	1.30175	0.205801	0.686552	-0.133951	0.0629532	1.20098	0.199637	0.699759	0.0830313
ID173	FT0173	418.93	200.054	Glucosamine;Fructosamine;beta-D-Glucosamine		200.053	200.055	417.759	420.513	11	166;1546;3075;4499;5541;6641;7581;8835;10034;11247;12448	59.01424;74.02432;118.0508|1752;84832;36755	1	-0.0226289	0.00931501	-0.0192325	0.00266269	-0.0407549	-0.00402754	5.12245	3	0.748366	4.83847	3	0.711601	5.04573	3	0.748366	0.0627507	1.20238	0.144063	0.841447	0.283981	0.523537	0.281053	0.664197	0.177703	0.0767202	0.186515	0.729286	0.360369	0.443252	0.20726
ID174	FT0174	185.88	200.128	Capryloylglycine;Valproylglycine;N-(5-Methyl-3-oxohexyl)alan		200.128	200.129	181.513	189.43	11	167;1547;3076;4500;5542;6640;7580;8836;10035;11248;12449	139.1116;183.1021;200.1288|2403;999;1192	1	0.0104857	0.00353685	0.0380148	0.0157181	-0.0134688	-0.0120742	4.75663	3	0.590686	4.86101	3	0.719771	4.7654	3	0.618464	0.483978	0.315175	0.591686	0.227908	-0.104377	0.962658	0.0165278	0.974762	0.0111013	-0.00876945	0.55533	0.255449	0.717685	0.144066	-0.095608
ID175	FT0175	50.6313	200.173			200.172	200.173	49.3576	52.1502	8	168;4501;5543;6642;7582;10036;11249;12450		0	0.017774	0.024181	0.0130876	0.0171091	-0.00286091	0.0426948	3.89403	1	0.0612745	4.08837	3	0.276144	4.13015	3	0.201797	0.198401	0.702456	0.316148	0.500109	-0.194346	0.138404	0.858852	0.334383	0.475756	-0.236127	0.221484	0.654657	0.408329	0.38899	0.0417814
ID176	FT0176	122.179	204.033	Zeanic acid;4,6-Dihydroxy-2-quinolinecarboxylic acid;STD_Xan		204.032	204.033	119.658	124.594	8	170;4503;5545;6643;7584;8837;10038;11253		0	0.0273124	-0.00536909	0.0212973	0.0287729	-0.0556942	-0.0149823	4.13152	1	0.168301	4.50434	3	0.550654	4.22311	2	0.261438	0.0672458	1.17234	0.150927	0.821234	-0.372818	0.653972	0.184441	0.769228	0.113945	-0.0915863	0.0925213	1.03376	0.257553	0.589133	-0.281232
ID177	FT0177	82.0596	204.033	Zeanic acid;4,6-Dihydroxy-2-quinolinecarboxylic acid;STD_Xan		204.032	204.033	77.0943	87.3834	8	4502;5544;6644;7585;8838;10039;11252;12453	78.0345;79.95721;80.96541;106.9805;204.0333|826;3681;782;1180;1841	1	0.0443338	0.00438859	-0.0231024	0.0369512	0.00755176	-0.0383133	4.05134	0	0.11683	4.71238	3	0.656046	4.48401	3	0.453431	4.99037e-05	4.30187	0.000769669	3.1137	-0.661048	0.00378263	2.42221	0.0400826	1.39704	-0.432673	0.0461686	1.33565	0.159878	0.796212	-0.228375
ID178	FT0178	378.731	206.01	2-Amino-3-carboxymuconic acid semialdehyde;Cis,cis-2-amino-3		206.009	206.01	377.519	381.817	10	171;1548;3078;4504;5547;7586;8839;10040;11254;12454	79.95737;124.0066|1804;1604	1	-0.00991198	0.0098145	-0.0253887	-5.7756e-05	-0.0269984	0.00845365	4.18108	3	0.206699	4.07711	2	0.263072	4.22328	3	0.262255	0.497554	0.30316	0.60217	0.220281	0.103965	0.567921	0.245712	0.701481	0.153984	-0.0422067	0.389507	0.409485	0.576846	0.23894	0.146172
ID179	FT0179	390.131	209.004	cis-2-Methylaconitate;(Z)-But-1-ene-1,2,4-tricarboxylate		209.003	209.007	388.442	409.452	11	172;1549;3079;4505;5548;6645;7588;8841;10043;11256;12456		0	0.00701668	0.00427919	-0.00248014	0.00344845	-0.00811941	-0.00324058	4.86643	3	0.654412	4.96294	3	0.75817	4.95196	3	0.713235	0.0160244	1.79522	0.0532523	1.27366	-0.0965085	0.0258291	1.58789	0.144391	0.840459	-0.0855257	0.576137	0.239474	0.729429	0.137017	-0.0109827
ID180	FT0180	39.2795	209.085	N-Methyltryptamine;2-Butyl-1H-benzimidazole;3-(Dimethylamino		209.082	209.149	38.5236	50.6577	6	1550;3080;6646;8840;11257;12457		0	-0.00238448	0.0133588	-0.00364987	-0.0997632	-0.041244	-0.0541164	4.02716	2	0.10049	3.95371	1	0.187908	4.15472	2	0.214052	0.751445	0.124103	0.807854	0.0926672	0.0734557	0.6647	0.177374	0.77806	0.108987	-0.127559	0.535954	0.270873	0.703553	0.152703	0.201014
ID181	FT0181	92.4191	209.154	Linalyl propionate;Methyl (2E,6Z)-dodecadienoate;alpha-Terpi		209.154	209.155	91.1179	94.764	9	1551;3081;4506;5549;6647;7589;8842;10044;12458	78.95801;97.06525|144;108	0.777778	0.0152016	-0.0149576	-0.033358	0.0332014	0.0499568	-0.0485459	4.37466	2	0.332516	4.66884	3	0.63317	4.50533	2	0.465686	0.0715915	1.14514	0.157889	0.801648	-0.294182	0.581377	0.235542	0.712999	0.146911	-0.130674	0.420989	0.375729	0.6086	0.215668	-0.163509
ID182	FT0182	485.291	210.028	Phosphocreatine;Guanidinosuccinic acid;N-AMIDINO-L-ASPARTATE		210.027	210.028	484.019	486.321	11	173;1552;3082;4507;5550;6648;7590;8843;10045;11259;12459	62.96409;78.72253;78.9593;96.9687;102.9697;120.9803|17048;2970;1248496;5242;1500;956	1	-0.0198028	0.0262886	-0.00299429	0.0132613	-0.0150702	-0.00442812	5.52821	3	0.876634	5.24632	3	0.843954	5.57408	3	0.902778	0.0365877	1.43666	0.099651	1.00152	0.281892	0.358565	0.445433	0.537705	0.269456	-0.0458733	0.0169522	1.77077	0.0838215	1.07664	0.327765
ID183	FT0183	384.89	210.037	N-ACETYL-DL-GLUTAMIC ACID;N-Acetylglutamic acid;N-Acetylglut	+	210.034	210.039	384.313	385.62	9	174;1553;3083;4508;5551;6649;7591;8844;12460	59.0143;128.0346|264;36715	1	-0.052407	-0.0705993	-0.0220581	0.0487526	-0.00126752	0.0661721	5.02937	3	0.719771	4.39796	3	0.477941	4.12656	1	0.20098	0.0116544	1.93351	0.0423298	1.37335	0.631415	0.0373367	1.42786	0.180295	0.744017	0.902814	0.444085	0.352534	0.630786	0.200118	-0.271399
ID184	FT0184	485.462	211.027	Pemoline;2-(hydroxymethyl)-4(3H)-quinazolinone;1-(Methylsulf		211.025	211.03	483.293	486.34	8	176;1554;3084;4509;5552;8846;11261;12461		0	-0.0203146	-0.00218643	-0.0243378	-0.0263271	-0.0409031	0.0288922	4.2372	3	0.245915	3.98055	2	0.201797	4.09933	2	0.185458	0.0749971	1.12496	0.162561	0.788983	0.25665	0.451258	0.345576	0.607714	0.216301	0.137873	0.56988	0.244216	0.724456	0.139988	0.118777
ID185	FT0185	108.569	211.096	3,4-Methyleneazelaic acid;2-Amino-3,4-dimethylimidazo[4,5-f]		211.096	211.097	105.624	109.932	11	177;1556;3085;4510;5553;6650;7592;8847;10047;11262;12462	167.1078|1961	1	0.00818772	0.00218097	0.000167026	0.0180044	0.00468984	-0.0154718	4.61259	3	0.492647	4.7319	3	0.665033	4.69381	3	0.584967	0.107374	0.969102	0.213505	0.670592	-0.119301	0.324932	0.488208	0.524055	0.280623	-0.081217	0.518432	0.285308	0.692231	0.159749	-0.0380839
ID186	FT0186	45.161	211.13			211.13	211.131	44.0726	46.2494	2	5554;11263		0	0.00627881	0.0131395	-0.0171265	-0.0336541	-0.0359192	0.0174692	4.04167	0	0.111111	4.14201	1	0.308824	4.19021	1	0.23366	0.373901	0.427243	0.48418	0.314993	-0.100343	0.373901	0.427243	0.537705	0.269456	-0.148535	0.801343	0.0961815	0.890636	0.0502999	0.0481919
ID187	FT0187	411.286	212.065	4-Hydroxycitrulline		212.064	212.065	409.639	412.031	11	178;1557;3086;4511;5555;6651;7593;8848;10048;11264;12463	59.01422;88.04005;97.02793;112.052;130.0619;170.044|2193;201931;456;1915;9422;372	1	-0.0120199	0.0180602	-0.00394777	0.00623061	-0.0115764	-0.00796716	5.38234	3	0.832516	5.21373	3	0.835784	5.4325	3	0.868464	0.0392076	1.40663	0.103663	0.984375	0.168606	0.156719	0.80488	0.3572	0.447089	-0.0501558	0.0146165	1.83516	0.0771831	1.11248	0.218762
ID188	FT0188	277.177	213.016	1-Deoxy-D-xylulose 5-phosphate;Deoxyribose 1-phosphate;Deoxy		213.016	213.017	275.685	278.892	11	179;1558;3087;4512;5556;6652;7595;8850;10050;11267;12465		0	-0.000119266	-0.0241729	0.0017403	0.00864415	-0.0100934	-0.00519054	4.58801	3	0.482843	4.61665	3	0.60866	4.40193	3	0.397059	0.578029	0.23805	0.66536	0.176943	-0.0286353	0.0041524	2.3817	0.0428727	1.36782	0.186083	0.00446141	2.35053	0.0333699	1.47664	-0.214718
ID189	FT0189	218.041	213.008	3-hydroxy-2-methyl-2-[(sulfooxy)methyl]propanoic acid;Cystei		213.007	213.008	216.619	219.464	2	4514;10051		0	0.010306	0.00147445	0.00553123	0.0114899	0.0195508	-0.00257566	3.6482	0	0.0163399	3.78002	1	0.0915033	3.74854	1	0.0253268	0.373901	0.427243	0.48418	0.314993	-0.131819	0.373901	0.427243	0.537705	0.269456	-0.100343	0.858564	0.0662275	0.9226	0.0349865	-0.0314761
ID190	FT0190	52.0923	213.153	FA 12:1+1O;3-Oxododecanoic acid;4-Acetoxy-2-hexyltetrahydrof	+	213.152	213.155	51.2611	53.7324	9	180;1559;3090;4515;5558;6653;7596;8851;12466	213.1514|145	1	-0.00101636	-0.0467585	-0.0115643	0.0481168	-0.0113955	0.00600402	4.77509	3	0.598856	4.82768	3	0.707516	4.42787	1	0.418301	0.33894	0.469877	0.474927	0.323373	-0.0525866	0.165354	0.781586	0.369072	0.432889	0.347228	0.122538	0.911729	0.276065	0.558988	-0.399815
ID191	FT0191	80.8377	213.043	4-Oxo-4-(3-pyridyl)-butanamide;BOX B;BOX A		213.043	213.044	79.2939	82.3815	2	3088;11266	79.95663;95.95173;96.95907;136.0524;169.1217;213.0433|180;321;471;72;72;1093	1	-0.00381485	0.0263942	-0.00138909	-0.0727127	-0.0559272	0.00577731	4.17912	1	0.204248	4.07877	0	0.265523	4.32853	1	0.349673	0.373901	0.427243	0.48418	0.314993	0.100343	0.608402	0.21581	0.738642	0.131566	-0.14941	0.373901	0.427243	0.561573	0.250594	0.249754
ID192	FT0192	413.399	213.065	Oxoamide;N'-Hydroxymethylnorcotinine;Hydroxycotinine		213.064	213.065	412.305	414.114	4	181;3091;10052;11268	74.02435;116.047|226;36	1	-0.0112744	0.0199013	0.0314343	-0.0201078	-0.0115904	0.0110514	4.35574	2	0.321895	4.12444	0	0.293301	4.3382	2	0.359477	0.116146	0.934996	0.218647	0.660257	0.231292	0.916941	0.0376586	0.94997	0.0222902	0.0175303	0.117603	0.929583	0.273913	0.562387	0.213762
ID193	FT0193	483.128	212.98	Holomycin;Perfluorobutanoic acid;2-Oxo-3-hydroxy-4-phosphobu		212.979	212.98	482.536	483.686	8	3089;4513;5557;7594;8849;10049;11265;12464		0	0.0074417	0.0713401	-0.0613248	0.0084197	-0.00705053	-0.0580262	3.86146	1	0.0547386	4.01569	2	0.223039	4.60292	3	0.530229	0.408645	0.388654	0.518786	0.285012	-0.154226	0.00181368	2.74144	0.0251886	1.5988	-0.74146	0.0118783	1.92524	0.0660096	1.18039	0.587234
ID194	FT0194	443.796	214.049	Glucosamine;Fructosamine;beta-D-Glucosamine		214.048	214.049	442.781	444.226	11	182;1560;3092;4516;5559;6654;7597;8852;10053;11269;12467	62.96422;78.72262;78.95928;96.96944;122.0023;139.5865;140.0113;150.9803;152.9955;171.0065;214.0489|7896;3349;1429021;6042;445;1023;352117;1937;96702;6991;112506	1	0.0132465	0.0206029	-0.0178987	0.0148434	-0.0152147	-0.0103444	6.23403	3	0.974673	6.43622	3	0.98366	6.51702	3	0.984477	0.0475453	1.32289	0.120314	0.919685	-0.202196	0.00277983	2.55598	0.0332478	1.47824	-0.282994	0.259801	0.58536	0.457296	0.339803	0.0807979
ID195	FT0195	150.235	214.144	N-Nonanoylglycine		214.143	214.145	146.875	153.534	11	183;1561;3093;4517;5560;6655;7598;8853;10054;11270;12469	134.0073;153.1289;196.1338;197.1176;214.1442|143;3403;468;4381;2746	1	0.00966325	0.00632623	0.0407357	0.0348042	-0.00766813	-0.0155091	4.98987	3	0.704248	5.08456	3	0.802288	5.00513	3	0.732026	0.589986	0.229158	0.67467	0.170909	-0.0946845	0.943179	0.0254059	0.965559	0.015221	-0.0152635	0.648087	0.188367	0.7903	0.102208	-0.079421
ID196	FT0196	338.396	215.033	STD_D-Glucose;STD_a-D-galactose;STD_a-D-Glucose	+	215.031	215.033	332.088	340.512	8	185;1562;3094;7599;8854;10055;11272;12471	59.01454;71.01462;89.02408|600;181;84	0.833333	-0.0769798	-0.0113598	0.0522504	0.0223409	-0.036895	-0.0118084	5.08596	3	0.736111	3.97346	0	0.198529	4.30307	3	0.330065	2.21333e-05	4.65495	0.000475471	3.32288	1.1125	0.000116195	3.93481	0.00584849	2.23296	0.782891	5.92204e-05	4.22753	0.00160751	2.79385	0.329612
ID197	FT0197	276.523	215.013	4-Hydroxyphenylpyruvic acid;Aspirin;Caffeic acid		215.013	215.013	275.39	277.656	2	3096;5562		0	-0.00244998	-0.0154817	-0.01765	-0.00791507	-0.00221037	0.00153688	3.96468	1	0.0816993	3.98151	1	0.203431	3.86434	0	0.0580065	0.918366	0.0369844	0.935473	0.0289686	-0.0168332	0.373901	0.427243	0.537705	0.269456	0.100343	0.373901	0.427243	0.561573	0.250594	-0.117177
ID198	FT0198	423.313	215.065	4,4`-Thiodianiline		215.064	215.065	422.909	424.163	10	186;1563;3097;4519;5565;7600;8856;10056;11274;12472	56.01408;74.02451;118.0506|552;122869;53991	1	-0.0477743	0.0353688	-0.0434966	0.023163	-0.0431524	-0.00301392	5.40877	3	0.84232	4.81167	2	0.700163	5.39326	3	0.861928	0.113809	0.943825	0.218647	0.660257	0.597104	0.820814	0.0857552	0.890075	0.0505735	0.015509	0.121583	0.915128	0.275509	0.559864	0.581595
ID199	FT0199	444.748	215.051	Bisnorbiotin;6-Aminopenicillanic acid;3-Methoxybenzenepropan		215.049	215.052	442.781	445.582	9	3095;4518;5564;6656;7601;8855;10057;11275;12473		0	0.0591151	0.0480316	-0.0712826	0.0219933	-0.0192333	-0.0811445	4.17718	1	0.199346	5.08329	3	0.800654	5.1578	3	0.785131	0.00132727	2.87704	0.00859091	2.06596	-0.906111	0.000624982	3.20413	0.0157643	1.80232	-0.980613	0.236505	0.62616	0.427246	0.369322	0.0745021
ID200	FT0200	52.1502	215.164	3-Hydroxydodecanoic acid;12-Hydroxydodecanoic acid;(R)-3-Hyd		215.163	215.166	51.8225	53.2764	7	4520;5566;6657;7602;8857;10058;11276		0	0.0244488	0.0164263	0.00174416	-0.00644732	-0.0360075	-0.0421564	3.72105	0	0.0277778	4.06139	3	0.251634	4.02437	2	0.127451	7.96466e-05	4.09883	0.00110761	2.95561	-0.340338	0.129497	0.887739	0.324549	0.488719	-0.303316	0.828958	0.0814676	0.90664	0.0425652	-0.0370214
ID201	FT0201	444.066	216.052	Lycoperdic acid		216.052	216.054	442.781	444.809	11	187;1564;3099;4521;5567;6658;7603;8858;10059;11277;12475		0	0.013332	0.0181722	-0.0169704	0.00861684	-0.0141605	-0.00849673	4.24764	3	0.254085	4.449	3	0.517157	4.5134	3	0.470588	0.037879	1.4216	0.101709	0.992641	-0.201369	0.00248929	2.60392	0.0313236	1.50413	-0.265768	0.381952	0.417991	0.569997	0.244127	0.0643995
ID202	FT0202	422.71	216.068	Pyridostigmine;Captopril;Captopril		216.067	216.068	422.02	423.494	3	188;1565;3098		0	-0.0250429	-0.0171825	0.0242532	-0.0102294	0.00187329	0.0273148	4.25559	3	0.258987	3.87777	0	0.147876	3.87777	0	0.0620915	0.000715731	3.14525	0.00551939	2.25811	0.377817	0.000715731	3.14525	0.0163023	1.78775	0.377817
ID203	FT0203	358.186	216.087	1-Isothiocyanato-8-(methylthio)octane;Pesticide4_Pymetrozine		216.086	216.088	356.015	360.803	4	189;1566;3100;10060	72.00772;100.0398;130.0879;144.0209;144.0294;144.0349|293;72;60;48;66;48	1	-0.0211622	0.00248095	0.0369831	-0.00119882	0.0395637	0.00760964	4.26166	3	0.260621	3.91203	0	0.166667	4.06035	1	0.156046	0.000147088	3.83242	0.00176946	2.75216	0.349638	0.2517	0.599116	0.459991	0.337251	0.201314	0.373901	0.427243	0.561573	0.250594	0.148324
ID204	FT0204	460.484	216.928			216.927	216.928	459.127	461.171	11	190;1567;3101;4522;5568;6659;7604;8859;10061;11278;12476		0	-0.0105258	-0.00827104	-0.0191989	0.00188662	-0.0160835	0.0159791	4.89125	3	0.667484	4.78179	3	0.684641	4.77795	3	0.629085	0.229449	0.639315	0.356163	0.448351	0.109463	0.218457	0.660634	0.430799	0.365725	0.1133	0.972625	0.0120545	0.986146	0.00605895	-0.00383642
ID205	FT0205	347.773	218.103	STD_Pantothenic acid;Pantothenic acid (Not validated);Pantot	+	218.102	218.104	346.963	350.126	11	191;1568;3102;4523;5569;6660;7605;8860;10062;11279;12477	59.01419;71.05001;72.00896;88.03996;99.04449;116.0719;129.0562;146.0815;218.103|7471;78619;1794;75059;15959;4399;898;63532;4679	1	-0.0143171	0.0634568	-0.00437691	-0.0054977	-0.00696179	-0.0169992	5.74333	3	0.920752	5.50369	3	0.912582	6.11545	3	0.968954	0.0383008	1.41679	0.102391	0.989739	0.239641	0.0148215	1.82911	0.100024	0.999894	-0.372122	0.00341756	2.46628	0.0281129	1.55109	0.611763
ID206	FT0206	276.325	219.026	(+/-)-3-[(2-methyl-3-furyl)thio]-2-butanone;Vanillylmandelic		219.025	219.028	260.712	277.656	8	192;5570;6661;7606;8861;10063;11280;12478		0	0.0166761	0.0277335	0.0174685	0.0173383	-0.0225317	-0.0274144	4.00388	1	0.0915033	4.20293	2	0.340686	4.27166	3	0.313725	0.408374	0.388942	0.518786	0.285012	-0.199052	0.134104	0.872558	0.328485	0.483484	-0.267775	0.717808	0.143992	0.832136	0.0798055	0.0687228
ID207	FT0207	347.324	219.105	9-methanesulfinylnonanoic acid;1-(5-Acetyl-2-hydroxyphenyl)-		219.101	219.112	346.209	349.309	9	193;1569;3103;4524;5571;6662;7607;8862;11281		0	-0.0173847	-0.00689766	0.0141691	-0.0505489	-0.139013	0.00163521	4.64955	3	0.521242	4.405	3	0.486111	4.36981	1	0.375817	0.0764467	1.11664	0.164499	0.783836	0.244553	0.515463	0.287802	0.659618	0.180707	0.279745	0.934445	0.0294461	0.965764	0.0151289	-0.0351917
ID208	FT0208	75.4016	221.154	3-(8-hydroxyoctyl)phenol;STD_Lauric acid;Rishitin	+	221.15	221.154	73.9911	76.4296	10	194;1570;3104;4525;5572;6664;7608;8863;10065;12480	59.01217;59.01542;221.1544|84;84;192	1	-0.00345924	-0.00826533	-0.000863341	0.0380173	0.0281953	-0.0134017	4.16746	3	0.191993	4.145	3	0.312092	4.09737	2	0.181373	0.522161	0.282195	0.621583	0.206501	0.0224605	0.644731	0.190621	0.762816	0.11758	0.0700809	0.751707	0.123951	0.85421	0.0684351	-0.0476204
ID209	FT0209	48.0607	221.148			221.148	221.148	48.0607	48.0607	1	11283		0	0.00141485	0.0135669	-0.000886452	-0.0246818	-0.0226816	0.00584225	3.99177	0	0.0882353	3.99177	0	0.20915	4.09211	1	0.177288						0.373901	0.427243	0.537705	0.269456	-0.100343	0.373901	0.427243	0.561573	0.250594	0.100343
ID210	FT0210	375.47	221.984			221.983	221.985	374.022	376.569	11	195;1571;3105;4526;5573;6665;7609;8864;10066;11284;12481	59.01321;64.97046;79.95737;80.96429;106.9805;124.007|268;300;40114;463;573;45397	1	-0.00909485	0.0320834	-0.00145008	0.00737859	-0.0134544	0.00177194	4.92054	3	0.678922	4.77551	3	0.680556	5.07929	3	0.75817	0.121893	0.91402	0.22245	0.652767	0.145039	0.0730237	1.13654	0.254944	0.593555	-0.158746	0.0112208	1.94998	0.0633264	1.19842	0.303784
ID211	FT0211	396.754	223.02	Diphenylsulfoxide;Cysteinyl-Cysteine;Ethyl aconitate		223.02	223.021	396.059	397.77	11	196;1572;3107;4527;5574;6666;7610;8865;10067;11285;12482	58.83865;59.01426;141.0166|4598;1711622;113743	1	0.00378414	0.00182601	-0.00113547	0.00258268	-0.0144435	-0.00663744	6.59176	3	0.984477	6.64628	3	0.986111	6.63162	3	0.989379	0.147579	0.830976	0.255082	0.593319	-0.0545155	0.351406	0.454191	0.537705	0.269456	-0.0398611	0.588977	0.229901	0.742264	0.129442	-0.0146544
ID212	FT0212	397.77	224.023			224.022	224.024	396.325	398.629	11	197;1573;3108;4528;5575;6667;7611;8866;10068;11286;12483		0	0.00312888	0.00253786	-0.0040609	0.00436889	-0.0169143	-5.84049e-05	5.34855	3	0.819444	5.3956	3	0.884804	5.38974	3	0.85866	0.304319	0.516671	0.43531	0.361201	-0.0470487	0.417251	0.379602	0.579356	0.237055	-0.041195	0.885311	0.052904	0.941416	0.0262184	-0.00585374
ID213	FT0213	396.812	225.024			225.023	225.025	395.904	399.118	11	198;1575;3109;4530;5576;6668;7612;8867;10069;11288;12484		0	0.00378746	0.00267816	-0.00226387	0.00459235	-0.00973431	-0.00442221	4.66865	3	0.534314	4.72541	3	0.660131	4.71761	3	0.593137	0.0973034	1.01187	0.1984	0.702459	-0.0567597	0.134331	0.871824	0.328485	0.483484	-0.0489625	0.676239	0.1699	0.809788	0.0916287	-0.00779723
ID214	FT0214	109.558	225.113	Allixin;3,4-Methylenesebacic acid;FA 12:3+2O		225.112	225.113	106.941	111.304	11	200;1577;3111;4532;5578;6670;7614;8869;10071;11290;12486	87.00828;137.0964;225.1127|1869;1073;297	1	0.0102112	0.00389587	-0.0108076	0.00850355	-0.00650074	-0.0138971	4.88733	3	0.665033	5.0478	3	0.784314	5.01748	3	0.737745	0.00612316	2.21302	0.0256106	1.59158	-0.160461	0.00982161	2.00782	0.0775435	1.11045	-0.130147	0.134358	0.871736	0.287699	0.541061	-0.0303148
ID215	FT0215	75.4557	225.112	Allixin;3,4-Methylenesebacic acid;FA 12:3+2O		225.112	225.113	73.9911	76.4296	7	201;3112;4533;6671;7615;8870;10072	57.03389;87.00814;97.06651;137.0964;225.112|396;1105;485;644;441	1	0.0129175	-0.0132916	0.0690377	0.0543559	-0.00459031	-0.0604211	4.51526	2	0.437092	4.61483	2	0.607843	4.39703	1	0.392974	0.705708	0.151375	0.771769	0.112512	-0.0995711	0.628616	0.201615	0.753816	0.122735	0.11823	0.44951	0.347261	0.634314	0.197696	-0.217801
ID216	FT0216	474.253	225.099	STD_L-Carnosine;Carnosine;CARNOSINE	+	225.098	225.099	472.112	475.22	11	199;1576;3110;4531;5577;6669;7613;8868;10070;11289;12485	58.02972;80.03765;81.04532;93.04508;110.072;137.0351;154.0623|1199;1518;3265;1803;11676;1053;6441	1	0.0064764	0.0212859	-0.0208556	0.0190542	-0.0160907	-0.0238485	4.72611	3	0.576797	4.84834	3	0.716503	4.97862	3	0.723039	0.239874	0.620016	0.369014	0.432957	-0.122226	0.00229438	2.63933	0.0291748	1.53499	-0.252513	0.216721	0.664099	0.400814	0.397058	0.130287
ID217	FT0217	474.396	226.101	Phendimetrazine;N,N-Diethylbenzeneacetamide;N-Acetyl-2,6-die		226.1	226.102	473.175	475.389	6	5579;7616;8871;10074;11292;12487		0	0.00413053	0.0340595	-0.0306347	0.0198118	-0.00699059	-0.0345229	3.67191	0	0.0220588	3.77225	1	0.0866013	4.02332	3	0.126634	0.373901	0.427243	0.48418	0.314993	-0.100343	1.4646e-05	4.83428	0.00136328	2.86541	-0.351413	0.0683321	1.16538	0.210962	0.675796	0.251069
ID218	FT0218	415.434	227.076	Decitabine		227.075	227.076	415.379	416.06	4	202;1579;3117;10076	55.03096;74.02436;88.0401;116.046|336;13045;433;1176	1	-0.0294147	-0.00280528	0.0467305	-0.0018118	0.0393374	0.0232623	4.70286	3	0.554739	4.22596	0	0.368873	4.37021	1	0.376634	0.000234289	3.63025	0.00249424	2.60306	0.476909	0.0896555	1.04742	0.27979	0.553167	0.332653	0.373901	0.427243	0.561573	0.250594	0.144256
ID219	FT0219	436.079	227.064	Serylthreonine;Threoninyl-Serine;Pyrantel		227.064	227.065	433.522	437.571	10	203;1578;3114;4535;5583;6673;7617;8872;11293;12489	58.02995;74.02641;82.02967;84.04554;101.0719;109.0407;127.0507;128.0358;145.0616|432;757;252;1228;360;3449;9236;2119;11840	1	-0.00767928	-0.0165428	-0.0295888	-0.00646954	-0.0650081	0.0203081	4.81463	3	0.619281	4.76068	3	0.670752	4.65567	2	0.566176	0.433784	0.362727	0.543585	0.264732	0.0539522	0.50485	0.296838	0.652953	0.185118	0.158959	0.661741	0.179312	0.800394	0.0966959	-0.105007
ID220	FT0220	49.3519	227.201	Ethyl dodecanoate;Myristic acid;2,6,10-Trimethylundecanoic a	+	227.2	227.201	48.0607	50.4669	11	204;1580;3115;4536;5582;6672;7618;8873;10075;11294;12490	68.99625;112.9844;227.2001|819;127;8990	1	0.0151176	0.0191543	-0.00421119	-9.68296e-06	-0.0141524	0.00572315	5.12893	3	0.751634	5.32389	3	0.86683	5.37898	3	0.854575	0.0353849	1.45118	0.0971873	1.01239	-0.194952	0.026016	1.58476	0.144391	0.840459	-0.250045	0.329835	0.481703	0.547535	0.261588	0.0550926
ID221	FT0221	357.617	228.064	N-Acetyl-L-phenylalanine;Phenylpropionylglycine;3-Phenylprop		228.063	228.065	355.515	361.703	11	205;1582;3118;4538;5584;6675;7619;8875;10077;11295;12491	59.01425;130.0872|1147;34432	1	-0.0412105	0.00540931	0.00422666	0.00496073	-0.0092755	0.0110111	5.2058	3	0.779412	4.63514	3	0.61683	4.91614	3	0.700163	0.00243503	2.6135	0.0134662	1.87076	0.570664	2.50831e-05	4.60062	0.00202003	2.69464	0.28966	0.029406	1.53156	0.116966	0.931941	0.281004
ID222	FT0222	51.4455	228.069	CHES;gamma-Fagarine;Pteleine		228.067	228.069	50.5215	54.5595	8	206;4537;5585;6674;7620;8876;10078;12492	79.95726;106.981;228.0687|4006;168;2108	1	0.0301335	-0.00817429	0.00171772	0.0795945	0.0102545	0.00363438	4.43006	1	0.372549	4.87241	3	0.726307	4.56992	2	0.505719	0.0969469	1.01347	0.198009	0.703316	-0.442354	0.629763	0.200823	0.753967	0.122647	-0.139862	0.159126	0.79826	0.321837	0.492365	-0.302491
ID223	FT0223	77.9904	228.158	N-Decanoylglycine;Icaridin		228.156	228.159	77.0943	78.8866	2	4540;7622	167.1443;210.1493;211.1329;228.1603|759;120;1759;788	1	0.0101009	-0.00767846	-0.00331367	0.0586719	-0.0324651	0.00306275	4.22596	0	0.234886	4.39124	1	0.47549	4.22596	0	0.276961	0.373901	0.427243	0.48418	0.314993	-0.165285						0.373901	0.427243	0.561573	0.250594	-0.165285
ID224	FT0224	125.015	228.159	N-Decanoylglycine;Icaridin		228.159	228.159	125.015	125.015	1	8877	167.1429;210.1516;211.132;228.1601|509;55;871;437	1	-0.00519348	-0.00856356	-0.0107892	0.0171018	-0.0454512	-0.133705	4.22596	0	0.234886	4.22596	0	0.368873	4.22596	0	0.276961
ID225	FT0225	126.357	228.16	N-Decanoylglycine;Icaridin		228.16	228.16	124.292	128.046	10	207;1583;3119;4539;5586;6676;7621;10079;11296;12493	167.1433;210.1493;211.1335;228.1602|5010;882;8534;4412	1	0.0188899	0.0203358	0.0527116	0.0197557	0.030367	0.121614	5.10049	3	0.74183	5.23541	3	0.841503	5.17709	3	0.79085	0.52967	0.275994	0.625927	0.203476	-0.134918	0.740413	0.130526	0.832563	0.0795831	-0.0765935	0.678967	0.168152	0.811007	0.0909753	-0.0583244
ID226	FT0226	77.3232	228.16	N-Decanoylglycine;Icaridin		228.159	228.16	75.361	79.3832	4	208;6677;8878;10080	79.9572;167.1443;210.1519;211.1339;228.1605|204;2597;612;5875;3025	1	0.00953464	0.014767	0.10719	0.033082	0.0361126	-0.0501242	4.50358	1	0.428922	4.4726	1	0.531046	4.48788	1	0.457516	0.93752	0.0280193	0.949358	0.0225702	0.0309815	0.969157	0.0136057	0.978502	0.00943807	0.0157016	0.968159	0.0140534	0.983292	0.00731736	0.0152799
ID227	FT0227	461.604	229.011	STD_Xylulose5P;STD_Ribose5P;STD_D-Glucuronic acid	+	229.011	229.011	461.025	462.246	8	209;1584;3120;7623;8879;10081;11297;12494	78.95911;96.96898;138.9792|27648;7093;674	1	-0.0562018	0.0404706	0.0195351	-0.0121197	0.0115921	-0.011298	5.06933	3	0.731209	4.22596	0	0.368873	4.92317	3	0.704248	3.44201e-06	5.46319	0.000147884	3.83008	0.843378	0.0104035	1.98282	0.0795405	1.09941	0.146168	6.08291e-06	5.21589	0.000290167	3.53735	0.69721
ID228	FT0228	419.41	229.08	Aspartyl-L-proline;Aspartyl-Proline;Prolyl-Aspartate		229.08	229.081	418.083	420.56	10	210;1585;3121;4541;5587;7624;8880;10082;11298;12495	74.02432;88.04029;118.0505|50918;5611;29690	1	-0.0495144	0.0263645	-0.00651025	0.0226439	-0.0266397	-0.00284803	5.20815	3	0.783497	4.53284	2	0.564542	5.03414	3	0.74183	0.0129614	1.88735	0.0454359	1.3426	0.675313	0.00787878	2.10354	0.0689678	1.16135	0.174009	0.0318167	1.49735	0.122947	0.910282	0.501304
ID229	FT0229	126.958	229.164	Trimethylsilyl nonanoic acid		229.164	229.165	126.272	127.644	2	211;10083		0	-0.00573886	0.0131758	0.0362864	0.0241226	0.010893	0.0205999	4.10827	1	0.155229	3.96649	0	0.193627	4.06684	1	0.160948	0.373901	0.427243	0.48418	0.314993	0.141772	0.823198	0.0844958	0.891859	0.0497037	0.0414288	0.373901	0.427243	0.561573	0.250594	0.100343
ID230	FT0230	49.5964	229.18	3-[[5-Methyl-2-(1-methylethyl)cyclohexyl]oxy]-1,2-propanedio		229.176	229.181	49.1785	49.9174	5	1586;7625;8881;10084;11299		0	-0.00996678	0.0420246	-0.00166907	0.0161783	-0.0924688	-0.168651	3.62074	1	0.0114379	3.5204	0	0.00408497	3.92181	2	0.0784314	0.373901	0.427243	0.48418	0.314993	0.100343	0.284982	0.545182	0.491798	0.308213	-0.301071	0.145597	0.836846	0.300198	0.522592	0.401415
ID231	FT0231	419.371	230.079	Meglumine;NCGC00380138-01!;Pesticide3_Propoxur_C11H15NO3_Bay		230.078	230.081	418.083	420.054	7	212;1587;3122;8882;10085;11300;12496		0	-0.0292595	0.0149507	0.0137503	-0.0253707	0.002718	-0.00128848	4.1496	3	0.180556	3.70151	0	0.0498366	4.02551	3	0.128268	1.56555e-05	4.80533	0.000400715	3.39716	0.448089	0.00844773	2.07326	0.0717049	1.14445	0.124086	5.92312e-05	4.22745	0.00160751	2.79385	0.324003
ID232	FT0232	355.515	230.061	Metyrosine;Tyrosine methylester;N-Acetyldopamine		230.061	230.064	355.489	356.777	3	213;1588;3123		0	-0.0207586	-0.0140071	0.0201241	-0.0078581	0.00364188	0.0264349	4.11344	3	0.159314	3.80056	0	0.103758	3.80056	0	0.0359477	1.14251e-05	4.94214	0.000319638	3.49534	0.312879	1.14251e-05	4.94214	0.00125469	2.90146	0.312879
ID233	FT0233	470.607	231.027	Galactonic acid;Gluconic acid;Gulonic acid		231.027	231.03	470.117	471.302	8	214;1589;3124;7626;8883;10086;11301;12497	78.95935;96.96876|278;48	1	-0.0239294	0.0409011	0.0117207	-0.00387912	-0.000893918	-0.00334334	4.23728	3	0.246732	3.85046	0	0.129902	4.3344	3	0.355392	0.00102882	2.98766	0.00719575	2.14292	0.386825	0.138685	0.857971	0.334394	0.475742	-0.0971174	5.5606e-05	4.25488	0.00158274	2.80059	0.483942
ID234	FT0234	486.574	232.009	Phosphocreatine		232.008	232.01	484.597	487.155	8	216;1590;3125;5588;8884;10087;11302;12498	78.95929|3564	1	-0.0251216	0.0299508	-0.00558713	-0.0273742	0.00584271	-0.00767059	4.15402	3	0.184641	3.79069	1	0.0980392	4.21267	3	0.257353	0.0293314	1.53267	0.084872	1.07124	0.363335	0.299678	0.523345	0.5014	0.299816	-0.0586448	0.0148694	1.82771	0.0781646	1.10699	0.42198
ID235	FT0235	425.933	232.014	Phosphocreatine		232.014	232.014	425.933	425.933	1	217	74.02799|48	1	-0.00498182	0.000735548	0.0191026	0.0137529	-0.0101883	0.0245115	3.80599	1	0.0392157	3.70564	0	0.0514706	3.70564	0	0.0155229	0.373901	0.427243	0.48418	0.314993	0.100343	0.373901	0.427243	0.537705	0.269456	0.100343
ID236	FT0236	44.3855	235.133	Heptyl 4-hydroxybenzoate;Eremopetasidione;3-Oxododecanoic ac		235.132	235.135	42.7966	45.2697	11	218;1591;3126;4542;5589;6679;7627;8885;10088;11303;12499	73.02919;235.1331|34601;19072	1	0.00985158	0.0272894	-0.035629	-0.0305766	-0.0506811	0.0269988	5.14843	3	0.759804	5.31063	3	0.861928	5.45128	3	0.874183	0.368789	0.433222	0.48418	0.314993	-0.1622	0.295059	0.530092	0.500605	0.300505	-0.302847	0.570504	0.243741	0.72446	0.139986	0.140647
ID237	FT0237	45.7086	236.102			236.098	236.106	44.8909	46.6678	9	219;3127;4543;5590;6680;7628;8886;10089;12500	73.03049;79.71827;79.9573;126.1279;128.1456;172.1355;236.0958|354;269;62313;2991;607;2734;10152	1	0.0121538	0.00115445	-0.0338828	0.128214	0.0508039	-0.0567935	4.85741	2	0.650327	5.12652	3	0.812908	5.04597	2	0.749183	0.490226	0.309604	0.59751	0.223655	-0.269112	0.736787	0.132658	0.832563	0.0795831	-0.18856	0.864879	0.0630449	0.926826	0.0330019	-0.0805522
ID238	FT0238	75.8813	236.105	Capryloylglycine;Valproylglycine;N-(5-Methyl-3-oxohexyl)alan		236.105	236.105	75.5655	76.197	2	1592;4544	177.0928|48	1	0.000735797	-0.0176082	-0.00561664	-0.00544143	0.00902326	0.0187572	4.05191	1	0.118464	4.07722	1	0.263889	3.95157	0	0.0923203	0.882564	0.0542536	0.91057	0.0406866	-0.0253082	0.373901	0.427243	0.537705	0.269456	0.100343	0.373901	0.427243	0.561573	0.250594	-0.125652
ID239	FT0239	463.308	236.903			236.902	236.905	461.556	464.536	11	220;1593;3128;4545;5591;6681;7629;8887;10090;11304;12501	78.95908;218.8927|813;240	1	0.00706212	0.0022384	0.00114206	0.011911	-0.0220881	-0.00550815	4.42162	3	0.36683	4.52064	3	0.558007	4.47683	3	0.445261	0.10939	0.961024	0.215782	0.665985	-0.0990224	0.352156	0.453265	0.537705	0.269456	-0.0552102	0.258808	0.587023	0.456236	0.34081	-0.0438122
ID240	FT0240	372.25	238.993	4,8-dihydroxy-2H-furo[2,3-h]chromen-2-one;Daucic acid		238.992	238.998	371.406	373.638	9	223;4546;5593;6682;7631;8888;10091;11305;12502	59.01435;71.01316|3471;171	1	0.0159312	0.0470231	0.00528787	0.0137414	-0.0369947	0.0141665	4.14158	1	0.174837	4.31513	3	0.429739	4.55185	3	0.494281	0.395834	0.402487	0.507123	0.294887	-0.173553	0.108138	0.966024	0.312733	0.504827	-0.410268	0.0613208	1.21239	0.196597	0.706423	0.236714
ID241	FT0241	444.066	239.077	D-glycero-L-galacto-Octulose;N-Acetylserotonin;Mephenytoin		239.076	239.078	442.781	444.809	11	222;1595;3129;4547;5592;6683;7632;8889;10092;11306;12503	55.0193;57.03472;58.83868;59.01418;69.03459;71.01327;73.02932;79.01885;81.03378;83.01354;85.02922;87.00822;89.02437;95.01355;97.02916;99.00864;101.025;111.0085;113.024;117.0188;125.0239;129.0194;141.018;147.0304;159.0291;161.0453;177.0401;179.0556;221.0121|5622;3864;945;296202;2966;18167;7169;3008;446;3190;13328;60171;3499;1067;4575;15045;5178;384;1950;10499;9330;1467;8533;603;5239;59827;3356;127…	1	-0.00354731	0.00517837	-0.00192551	0.00715152	-0.0103638	0.0096284	5.12303	3	0.749183	5.0746	3	0.798203	5.12623	3	0.776961	0.468871	0.328946	0.577582	0.238386	0.0484215	0.935124	0.0291307	0.959754	0.0178403	-0.003201	0.359424	0.444393	0.561573	0.250594	0.0516225
ID242	FT0242	444.058	240.08	1-(2,3-Dihydro-1H-pyrrolizin-5-yl)-1,4-pentanedione;Dehydros		240.078	240.081	442.781	444.809	10	224;1597;3130;4548;5594;7633;8890;10093;11307;12504		0	-0.00928101	0.00952738	-0.0152632	0.0165438	-0.022875	0.0121938	4.08721	3	0.138072	3.98384	2	0.205065	4.10154	3	0.186275	0.484465	0.314738	0.591686	0.227908	0.103372	0.734981	0.133724	0.831327	0.0802279	-0.0143284	0.422889	0.373773	0.609646	0.214923	0.1177
ID243	FT0243	356.514	240.951			240.949	240.952	355.489	362.947	11	225;1598;3131;4549;5595;6684;7634;8891;10094;11308;12505	59.01419|2814	1	-0.0336513	0.0268231	-0.0251908	0.0168184	-0.01775	0.00508771	4.76699	3	0.595588	4.33776	3	0.446078	4.75532	3	0.615196	0.102182	0.990626	0.205267	0.687681	0.429235	0.742276	0.129434	0.832563	0.0795831	0.0116752	0.105689	0.975972	0.273913	0.562387	0.417559
ID244	FT0244	453.155	241.012	2-Methylcitric acid;Homocitric acid;Methylisocitric acid		241.01	241.015	452.379	453.43	7	227;1600;3132;7635;8892;10095;12507	78.95911;96.96985;241.0114|5502;781;1757	1	-0.0324723	0.0157083	0.0108769	0.0338709	0.0492729	-0.0152376	4.2993	3	0.277778	3.83286	0	0.122549	4.18042	2	0.227941	0.000211503	3.67468	0.00235025	2.62889	0.466443	0.54167	0.266265	0.675969	0.170073	0.118881	0.117493	0.92999	0.273913	0.562387	0.347563
ID245	FT0245	411.352	241.091	D-erythro-D-galacto-octitol;9-methanesulfinylnonanoic acid;H		241.09	241.092	409.639	412.031	9	226;1599;3133;5596;7636;8893;10096;11309;12506	78.96001;88.03998;112.0513;130.0611|168;16332;216;860	1	-0.0602152	0.0439071	0.0193125	0.0183606	0.00655306	-0.0139289	4.91226	3	0.677288	4.03806	1	0.236111	4.74534	3	0.609477	0.00156263	2.80614	0.0096899	2.01368	0.874191	0.134754	0.870459	0.328854	0.482997	0.166919	0.00450279	2.34652	0.0333699	1.47664	0.707272
ID246	FT0246	432.829	242.079	Miglitol;Miglitol;Metaxalone		242.078	242.08	432.193	433.746	11	228;1601;3134;4550;5597;6685;7637;8894;10097;11310;12508	74.02507;78.95901;84.04475;109.0406;127.0504;128.0354;145.0612;152.995;168.0429;242.0801|1469;42681;986;1989;5935;1608;7739;2356;6777;2568	1	0.0542833	0.0153769	-0.0456248	0.0240176	-0.0302987	-0.0293611	5.00645	3	0.711601	5.82969	3	0.954248	5.61781	3	0.914216	0.000267846	3.57212	0.00266452	2.57438	-0.82324	0.000181449	3.74124	0.00782824	2.10634	-0.611364	0.0466917	1.33076	0.161211	0.792606	-0.211875
ID247	FT0247	109.915	242.176	N-Undecanoylglycine		242.175	242.176	108.258	112.673	11	229;1602;3135;4551;5598;6686;7638;8895;10098;11311;12509	80.96535;181.1595;198.1869;224.1657;225.149;242.1755|926;26914;1298;6285;42652;26985	1	0.009329	0.00815799	0.0552643	0.0360592	-0.0135214	-0.0136459	5.6797	3	0.906046	5.73209	3	0.94281	5.67291	3	0.927288	0.812276	0.0902966	0.852677	0.0692156	-0.0523927	0.977241	0.00999834	0.982806	0.00753237	0.00679049	0.705708	0.151375	0.822738	0.0847383	-0.0591832
ID248	FT0248	69.8453	242.176	N-Undecanoylglycine		242.175	242.176	64.5682	72.3079	8	230;1603;3136;6687;7639;8896;10099;11312	181.1589;198.1848;224.165;225.1486;242.1758|12140;372;2498;18091;10661	1	-0.020156	0.0429375	0.166163	-0.0172866	-0.0391607	-0.083814	5.17814	3	0.770425	4.62169	1	0.612745	4.99759	2	0.727941	0.279145	0.55417	0.411018	0.386139	0.556456	0.700316	0.154706	0.806465	0.0934146	0.180553	0.533957	0.272494	0.703304	0.152857	0.375903
ID249	FT0249	110.985	243.178	4-Acetyl-6-tert-butyl-1,1-dimethylindane;Panaxynol		243.172	243.18	109.568	112.877	9	231;3138;4553;5599;6688;7640;8897;10100;11313		0	0.0102197	0.012737	0.0984726	0.0509007	-0.0167358	-0.0117097	4.54788	2	0.460784	4.55102	3	0.571895	4.47289	2	0.44281	0.992794	0.00314084	0.994447	0.00241822	-0.00314167	0.855399	0.0678312	0.915224	0.0384724	0.0749915	0.785929	0.104617	0.877684	0.056662	-0.0781331
ID250	FT0250	69.7947	243.179	4-Acetyl-6-tert-butyl-1,1-dimethylindane;Panaxynol		243.179	243.179	69.7947	69.7947	1	11314		0	0.00141485	0.0135669	-0.000886452	-0.0246818	-0.0226816	0.00584225	3.99841	0	0.0898693	3.99841	0	0.211601	4.09875	1	0.183824						0.373901	0.427243	0.537705	0.269456	-0.100343	0.373901	0.427243	0.561573	0.250594	0.100343
ID251	FT0251	451.85	244.016	Methyl 4-chloro-1H-indole-3-acetate		244.014	244.017	451.017	452.11	7	232;3139;4554;7641;8898;10102;12510	59.01416;78.95908;96.96913;98.97587;102.0553;128.0344;146.0445|72;3533;1047;72;2063;1442;1769	1	-0.0106628	0.00826118	0.0157295	0.0707307	-0.0120505	-0.0295259	3.86048	2	0.0531046	3.70311	1	0.0506536	3.81287	2	0.0383987	0.4396	0.356943	0.548019	0.261204	0.157373	0.807013	0.0931196	0.879848	0.0555924	0.0476125	0.543849	0.264522	0.709923	0.148789	0.109761
ID252	FT0252	409.976	245.042	Sedoheptulose;L-Galacto-2-heptulose;D-altro-D-manno-Heptose		245.042	245.043	408.308	412.031	11	234;1604;3140;4555;5600;6690;7642;8899;10104;11316;12511	62.96472;78.95907;96.96982;150.9795;152.9953;171.0061;245.0424|240;66688;3985;623;36789;15251;15042	1	-0.0425597	0.0592274	0.00815822	0.00556369	0.0155018	-0.0193571	5.20747	3	0.78268	4.56486	3	0.580065	5.32491	3	0.838235	0.000168588	3.77317	0.00193153	2.7141	0.642614	0.154621	0.810732	0.353754	0.451299	-0.117442	0.000521528	3.28272	0.00783461	2.10598	0.760056
ID253	FT0253	369.627	246.02	Imidacloprid urea;Topaquinone;Betalamic acid		246.019	246.021	368.779	371.294	6	235;1605;3141;7643;8900;10105	148.0427|302	1	-0.0367282	-0.0118451	0.0413684	0.0185784	0.0104735	-0.00876457	4.28762	3	0.272876	3.74665	0	0.0743464	3.84832	1	0.0539216	0.000540143	3.26749	0.004576	2.33951	0.540962	0.0187277	1.72752	0.117218	0.931007	0.439296	0.373901	0.427243	0.561573	0.250594	0.101666
ID254	FT0254	410.068	246.046	1-Hydroxylorcaserin;5-Hydroxylorcaserin;7-Hydroxylorcaserin		246.043	246.047	409.573	412.031	8	236;1606;3142;7644;8901;10106;11318;12512		0	-0.0220131	0.0437619	0.0090214	-0.00373429	0.0140873	-0.0132694	4.03929	3	0.107843	3.68437	0	0.0416667	4.1927	3	0.235294	0.000193257	3.71387	0.00217278	2.66298	0.354921	0.0581558	1.23541	0.227353	0.643299	-0.153418	0.000599954	3.22188	0.0084355	2.07389	0.508339
ID255	FT0255	463.786	247.092	Glu-Thr;Glutamylthreonine;Threoninyl-Glutamate	+	247.092	247.094	462.664	464.536	7	5601;6691;7645;8902;10107;11319;12513	74.02423;128.0347;141.0673|684;511;499	1	0.0159237	0.0365551	-0.0250306	0.0022677	0.00105931	-0.0338502	3.62467	0	0.0130719	3.86835	2	0.143791	4.07003	3	0.162582	0.128345	0.89162	0.229079	0.640014	-0.243673	9.08038e-06	5.0419	0.00125469	2.90146	-0.445351	0.191221	0.718464	0.365828	0.436723	0.201678
ID256	FT0256	72.9642	249.066	5-Methoxycanthin-6-one;2-Methoxycanthin-6-one;13-methoxy-1,6		249.065	249.068	71.2521	74.8485	9	240;4558;5603;6694;7646;8903;10109;11320;12514	61.98817;79.95737;185.0011;249.0702|989;312;456;444	1	0.0258239	0.00944464	0.00895599	0.026343	-0.0144978	0.00971553	4.10129	1	0.151144	4.43655	3	0.504902	4.31807	3	0.343137	0.0542921	1.26526	0.131415	0.881354	-0.335262	0.143975	0.841714	0.341651	0.466417	-0.216775	0.0307659	1.51193	0.121297	0.916152	-0.118486
ID257	FT0257	142.341	249.066	5-Methoxycanthin-6-one;2-Methoxycanthin-6-one;13-methoxy-1,6		249.066	249.067	142.14	144.184	3	4559;5604;6693	61.99028;184.9991|39;51	1	0.0240784	-0.0243986	-0.00506092	-0.00489932	0.00510404	0.0181864	4.16928	0	0.193627	4.52757	3	0.561275	4.16928	0	0.220588	0.000247818	3.60587	0.00257869	2.5886	-0.358294						0.000247818	3.60587	0.00481355	2.31753	-0.358294
ID258	FT0258	43.7955	249.151	Gemfibrozil;1-Hydroxyacorenone;Blennin A		249.148	249.155	43.5185	44.0726	2	11321;12515		0	0.000478208	0.0228921	-0.0212222	-0.0186283	-0.00924853	0.0178859	4.03634	0	0.105392	4.03634	0	0.23366	4.23915	2	0.290033						0.11616	0.934944	0.314088	0.502948	-0.202806	0.11616	0.934944	0.273913	0.562387	0.202806
ID259	FT0259	410.798	252.046	Captopril;Captopril;Captopril (Capoten)		252.044	252.047	409.639	411.36	11	241;1608;3144;4560;5605;6695;7647;8904;10110;11322;12516	59.01361;88.04003;141.0153;170.0426|7689;35095;400;3353	1	-0.0444062	0.0278884	0.00348405	0.00966591	-0.0168569	-0.0117451	5.01093	3	0.713235	4.3793	3	0.469771	4.87621	3	0.684641	0.000960737	3.0174	0.00675887	2.17013	0.63163	0.00529496	2.27614	0.0511705	1.29098	0.134725	0.002137	2.67019	0.0205258	1.6877	0.496905
ID260	FT0260	92.4389	253.144	3-hydroxy-1a,5-bis(hydroxymethyl)-5,6b-dimethyl-1,3,3a,4,6,6		253.143	253.145	91.4558	94.764	11	242;1609;3145;4561;5606;6697;7648;8905;10112;11323;12518	97.06547;209.1541|546;5441	1	0.0110882	0.00443414	-0.00886045	0.0161015	0.0040214	-0.0105786	4.59844	3	0.487745	4.76669	3	0.674837	4.73661	3	0.605392	0.00297897	2.52593	0.0152498	1.81674	-0.168257	0.0431908	1.36461	0.196029	0.707679	-0.138177	0.490335	0.309507	0.665901	0.176591	-0.0300797
ID261	FT0261	372.824	254.967			254.966	254.968	371.716	375.249	11	244;1611;3148;4563;5607;6698;7649;8906;10114;11325;12519	58.83889;59.01427;156.9901;255.2321|489;184873;1637;458	1	-0.0211814	0.0273731	0.0241393	0.014779	-0.0175708	-0.0138372	5.38444	3	0.835784	5.05342	3	0.788399	5.36123	3	0.848856	0.0481725	1.3172	0.120314	0.919685	0.331026	0.858181	0.0664211	0.915797	0.0382006	0.0232157	0.0487417	1.3121	0.165835	0.780323	0.30781
ID262	FT0262	354.499	254.967			254.967	254.968	354.098	354.821	4	1612;3149;4562;12520	58.83853;59.01433;156.9895;255.231|216;49995;476;168	1	-0.0342293	-0.0300818	-0.057051	-0.0416961	0.0652217	0.0362444	4.7828	2	0.602124	4.37378	1	0.46732	4.47842	1	0.448529	0.267258	0.573069	0.398403	0.399677	0.409029	0.465635	0.331954	0.620847	0.207016	0.304387	0.738656	0.131558	0.848479	0.0713587	0.104641
ID263	FT0263	48.2768	255.233	Ethyl tetradecanoate;Isopalmitic acid;Palmitic acid	+	255.231	255.234	47.5762	49.434	11	245;1613;3150;4566;5609;6699;7651;8908;10115;11326;12521	183.1372;237.2216;254.4519;255.233|296;1638;789;385418	1	0.0190036	-0.000420117	-0.014123	0.00761644	-0.00919752	-0.00426997	5.98324	3	0.951797	6.27448	3	0.976307	6.14654	3	0.970588	0.00165362	2.78156	0.010067	1.9971	-0.291238	0.00223533	2.65066	0.0288999	1.5391	-0.163298	0.0171858	1.76483	0.0838215	1.07664	-0.12794
ID264	FT0264	374.038	255.971			255.969	255.973	372.784	375.249	6	246;1614;3151;7652;8909;12522		0	-0.0314149	-0.0083917	0.00410494	0.027791	-0.00821741	0.00464865	4.13542	3	0.170752	3.70737	0	0.0522876	3.81715	1	0.0400327	4.46144e-05	4.35052	0.000715615	3.14532	0.428053	0.0468443	1.32934	0.202704	0.693137	0.318277	0.373901	0.427243	0.561573	0.250594	0.109777
ID265	FT0265	416.755	256.083	Pesticide9_Formetanate HCl_C11H15N3O2 . HCl_3-{[(E)-(Dimethy		256.083	256.084	416.743	416.766	2	247;10116		0	-0.00320906	0.0172882	0.0317823	0.0201515	0.0243007	0.00537418	3.61756	1	0.0106209	3.51721	0	0.00245098	3.65407	1	0.0106209	0.373901	0.427243	0.48418	0.314993	0.100343	0.840174	0.075631	0.906353	0.0427027	-0.0365112	0.373901	0.427243	0.561573	0.250594	0.136855
ID266	FT0266	48.493	256.235			256.234	256.236	47.9109	49.434	11	248;1615;3152;4567;5610;6700;7653;8910;10117;11327;12523		0	0.0154022	3.23008e-05	-0.010055	0.00501894	-0.0176218	-0.00875807	5.18141	3	0.772059	5.41944	3	0.892157	5.31066	3	0.834967	0.00348263	2.45809	0.0168257	1.77403	-0.238026	0.030515	1.51549	0.156196	0.806331	-0.129241	0.0886	1.05257	0.251572	0.599337	-0.108785
ID267	FT0267	99.9936	256.192	N-Lauroylglycine		256.192	256.192	99.9936	99.9936	1	249	195.1738;195.1782;238.1805;239.1625;256.1965;256.2353|115;36;67;195;86;48	1	-0.00609769	0.000900302	0.0233814	0.0168334	-0.0124704	0.0300018	4.34877	1	0.316993	4.22596	0	0.368873	4.22596	0	0.276961	0.373901	0.427243	0.48418	0.314993	0.122819	0.373901	0.427243	0.537705	0.269456	0.122819
ID268	FT0268	372.308	256.965			256.965	256.966	354.181	375.249	13	250;1616;3153;3154;4568;5611;6701;7654;8911;10118;11328;12524;12525	59.0142;61.01696|3135;72	1	-0.018981	0.0302437	0.0252072	0.0152903	-0.0163488	-0.0136388	4.55687	3	0.469771	4.24858	3	0.402778	4.57046	3	0.506536	0.0504044	1.29753	0.12451	0.904795	0.308283	0.917938	0.0371866	0.950188	0.0221905	-0.0135923	0.0276552	1.55822	0.113241	0.945997	0.321876
ID269	FT0269	198.009	257.175	Tetradecanedioic acid;Diethyl decanedioate;Diisobutyl adipat		257.173	257.177	191.306	202.074	10	1619;3156;4569;5612;6702;7657;8914;10120;11331;12527	195.1745;239.1652|771;803	1	0.0259738	0.0200158	-0.0352138	-0.002937	0.0237599	-0.0716197	3.56151	2	0.00490196	3.97143	3	0.197712	4.04482	3	0.145425	0.0217122	1.6633	0.0671461	1.17298	-0.40992	0.0195688	1.70844	0.119996	0.920835	-0.483316	0.337806	0.471332	0.555239	0.25552	0.0733956
ID270	FT0270	418.07	257.086	AICA-riboside;Dexmedetomidine HCl (Precedex);Medetomidine HC		257.086	257.087	417.499	418.726	8	251;1617;3155;7655;8912;10119;11329;12526	55.03019;74.02436;98.03542;116.0462;118.0505;121.0028;138.0282;257.0865|1038;79704;857;7546;16711;444;995;681	1	-0.0664207	0.0469773	0.0299196	0.00591187	-0.00538389	-0.0149411	5.2255	3	0.788399	4.22596	0	0.368873	5.01615	3	0.736928	2.14565e-05	4.66844	0.000469313	3.32854	0.999542	0.00946766	2.02376	0.0757413	1.12067	0.209351	1.6047e-07	6.7946	2.89649e-05	4.53813	0.790191
ID271	FT0271	418.09	258.088	Lenalidomide;Lenalidomide;Cerulenin		258.084	258.089	418.057	418.726	4	252;1620;3158;10122		0	-0.0290749	-0.00718872	0.043214	-0.00220257	0.0261176	0.0284884	4.1512	3	0.183824	3.68531	0	0.0433007	3.78565	1	0.0334967	0.00064568	3.18998	0.00514406	2.28869	0.465891	0.0304262	1.51675	0.156196	0.806331	0.365548	0.373901	0.427243	0.561573	0.250594	0.100343
ID272	FT0272	463.728	258.037	Glucosamine 6-phosphate;Glucosamine-6-phosphate;D-GLUCOSAMIN	+	258.036	258.04	463.187	464.03	7	1621;3157;7658;8915;10121;11332;12528	78.95844;96.97037;171.0063|3216;132;1271	1	-0.0185188	0.0235986	-0.0142313	-0.0159131	0.0143093	-0.0443067	3.90926	2	0.0637255	3.66019	0	0.0318627	4.01832	3	0.123366	0.116548	0.933497	0.218647	0.660257	0.249065	0.43692	0.359598	0.599204	0.222425	-0.10906	6.29031e-05	4.20133	0.00166836	2.77771	0.358125
ID273	FT0273	486.321	259.022	STD_Glucose-6-Phosphate;STD_Glucose-1-Phospate;STD_Frct6P	+	259.021	259.022	485.193	487.155	11	253;1622;3159;4570;5613;6703;7659;8916;10123;11333;12529	78.95905;96.9687;138.9797;241.0132;259.0211|23359;8322;662;216;664	1	-0.0452913	0.032315	0.0052448	0.000308631	-0.00460757	-0.00617048	5.27215	3	0.801471	4.61412	3	0.607026	5.16674	3	0.788399	0.000511315	3.29131	0.00439365	2.35717	0.658035	0.000144942	3.83881	0.00689477	2.16148	0.105408	0.000986081	3.00609	0.0121132	1.91674	0.552627
ID274	FT0274	421.932	259.091	2-(2-phenylcyclobutyl)phenol;3-(2-phenylcyclobutyl)phenol;4-		259.091	259.092	420.717	424.457	11	254;1623;3160;4571;5614;6704;7660;8917;10124;11334;12530	56.01475;72.0455;73.80449;74.02476;96.04296;117.6942;118.0505;130.0879;140.0317;215.0651;259.0904|984;866;1059;367590;2463;675;275415;1120;10013;1896;9179	1	-0.0508912	0.015965	0.011439	0.018439	-0.0142413	-0.00245488	6.10819	3	0.968954	5.39412	3	0.883987	5.81169	3	0.946895	0.00231081	2.63623	0.0130512	1.88435	0.714072	0.00161301	2.79236	0.0244004	1.6126	0.296497	0.0133493	1.87454	0.0718503	1.14357	0.417575
ID275	FT0275	51.4455	259.155	3-hydroxy-2-octylpentanedioic acid;NCGC00380346-01!2-(7-hydr		259.154	259.156	50.6577	52.1502	10	255;1624;4572;5615;6705;7661;8918;10125;11335;12531		0	0.0132342	0.017084	0.00865143	0.0123507	-0.023694	-0.00163674	3.92547	2	0.0678105	4.08591	3	0.271242	4.11049	3	0.195261	0.29199	0.534632	0.423206	0.373448	-0.160446	0.251033	0.600269	0.45959	0.337629	-0.185024	0.73897	0.131373	0.848479	0.0713587	0.0245777
ID276	FT0276	421.932	260.094	4-(Dimethylamino)azobenzene;Cyprodinil;p-(Dimethylamino)azob		260.093	260.094	420.717	425.771	11	257;1626;3162;4573;5616;6706;7662;8919;10127;11336;12533		0	-0.0438938	0.0134242	0.0106207	0.0128991	-0.0122896	-0.00374096	5.01965	3	0.714869	4.40019	3	0.478758	4.76334	3	0.617647	0.00121	2.91721	0.00799799	2.09702	0.619467	0.000657625	3.18202	0.0157643	1.80232	0.256317	0.00716011	2.14508	0.0465081	1.33247	0.363151
ID277	FT0277	476.739	260.087	Asparaginyl-Glutamic acid;Aspartyl-Glutamine;Aspartyl-Gamma-		260.082	260.089	474.581	477.239	7	4574;5617;7663;8920;10126;11337;12532	58.03009;70.02943;74.0243;82.02833;87.05651;124.0401;128.036;131.046;141.0662;167.0468;198.0898;242.0766|601;288;1659;317;2059;299;336;616;2612;1395;620;745	1	0.0123736	0.0675674	-0.0475393	0.0169107	-0.00334533	-0.0414665	4.04086	0	0.110294	4.24157	2	0.394608	4.75289	3	0.613562	0.116117	0.935106	0.218647	0.660257	-0.200707	1.08876e-06	5.96307	0.000328804	3.48306	-0.712027	0.00727526	2.13815	0.0469073	1.32876	0.51132
ID278	FT0278	174.541	261.134	9-(2,3-dihydroxypropoxy)-9-oxononanoic acid;Phaseolic acid;(	+	261.133	261.134	169.894	177.41	9	258;3163;4575;5618;6707;7664;8921;10128;12534	57.0348;97.0652;123.0806;125.0969;169.0874;187.0967|299;515;236;3886;241;2847	1	0.00296174	0.00295461	0.0260818	0.0729325	0.0142222	-0.0129824	4.31353	2	0.289216	4.33658	3	0.444444	4.29911	2	0.327614	0.912386	0.0398212	0.932541	0.030332	-0.0230518	0.959786	0.0178255	0.974304	0.0113056	0.0144189	0.855101	0.0679825	0.919726	0.0363414	-0.0374708
ID279	FT0279	353.215	262.048	Moxonidine;Mukonidine;Koeniginequinone A		262.047	262.049	349.906	354.821	6	259;1627;3164;7665;8922;12535	72.00922;103.0554;147.0448;164.0714|1834;3597;6744;5894	1	-0.0483474	-0.0203048	0.00982292	0.0119335	0.00215655	0.0176603	4.55192	3	0.465686	3.88152	0	0.150327	4.01155	1	0.120915	9.25083e-05	4.03382	0.00123653	2.9078	0.670392	0.0167893	1.77497	0.108457	0.964741	0.540364	0.373901	0.427243	0.561573	0.250594	0.130028
ID280	FT0280	424.619	263.076	Histidinyl-Serine;Serylhistidine;(S,S)-Nt-Histidinylalanine		263.072	263.08	424.555	425.354	6	260;1628;3165;7667;10129;11338	59.01676|36	1	-0.0287463	0.0227581	0.0449712	-0.0241854	0.00671349	0.018897	4.23353	3	0.244281	3.74402	0	0.0718954	4.08176	2	0.171569	8.31411e-07	6.08018	8.33489e-05	4.0791	0.489518	0.422505	0.374168	0.584475	0.233234	0.151778	0.117535	0.929831	0.273913	0.562387	0.33774
ID281	FT0281	407.328	263.012	Urolithin A;1,5-Dihydroxyxanthone;Euxanthone		263.011	263.013	406.972	408.658	4	4577;5619;6709;7666		0	0.0225211	-0.0206301	-0.00211886	0.0172105	-0.00628144	0.0121339	4.0382	0	0.107026	4.37485	3	0.468137	4.0382	0	0.138072	5.85947e-06	5.23214	0.000220279	3.65703	-0.336646						5.85947e-06	5.23214	0.000290167	3.53735	-0.336646
ID282	FT0282	38.4452	264.334			264.33	264.335	37.0988	39.5705	6	261;3166;5620;7668;8923;10130		0	-0.0114869	0.00140275	0.0211607	0.0672243	-0.0233589	-0.0428252	4.04819	2	0.114379	3.9152	1	0.169935	3.91468	1	0.0751634	0.564134	0.248618	0.653179	0.184968	0.132991	0.562035	0.250236	0.697062	0.156728	0.133515	0.99808	0.000834554	0.998936	0.000462248	-0.000524172
ID283	FT0283	38.1907	265.149	Dodecyl sulfate	+	265.148	265.149	37.0988	38.9199	11	262;1629;3167;4578;5621;6710;7669;8924;10131;11339;12536	79.71793;79.9574;80.96553;95.95181;96.66809;96.96042;97.57337;109.9666;123.9828;151.0068;165.0239;179.0385;193.0525;207.0685;264.3369;265.1495;265.7168;266.0141;266.1584|560;225493;1237;42992;6261;2415291;974;1209;303;341;2098;624;510;240;4546;1886363;384;1919;1355	1	-0.00973929	-0.0124988	0.00759401	0.0581225	-0.00852397	-0.00777162	6.77153	3	0.989379	6.66552	3	0.986928	6.57569	3	0.986111	0.346225	0.460641	0.480403	0.318395	0.106011	0.193227	0.713932	0.401266	0.396567	0.195845	0.444755	0.351879	0.630786	0.200118	-0.0898345
ID284	FT0284	38.2766	266.151	Dezocine;Lysyl-Valine;Valyl-Lysine		266.15	266.152	37.0988	39.5705	11	263;1630;3168;4579;5622;6711;7670;8925;10132;11340;12537		0	-0.00973608	-0.0148978	0.0054744	0.0566537	0.00207989	-0.0114806	5.77524	3	0.924837	5.67598	3	0.937092	5.57857	3	0.905229	0.323429	0.490221	0.456137	0.340905	0.0992554	0.20861	0.680666	0.420001	0.37675	0.196667	0.477679	0.320864	0.653518	0.184742	-0.0974114
ID285	FT0285	38.1907	267.145	Valerylcarnitine;Histidinyl-Isoleucine;Histidinyl-Leucine		267.142	267.148	37.0988	38.9199	11	264;1631;3169;4580;5623;6712;7671;8926;10133;11341;12538	79.95666;81.9545;84.9894;95.9531;96.96027;97.95761;98.65619;98.95587;167.0355;266.3231;267.1426;267.1481|225;1531;174;48;3222;463;60;17960;36;60;1588;16698	1	-0.0086125	-0.0126919	0.00525	0.0563143	0.0188326	-0.00676601	5.42598	3	0.85049	5.3375	3	0.871732	5.25622	3	0.816176	0.321121	0.493331	0.455016	0.341973	0.0884817	0.344898	0.46231	0.537705	0.269456	0.169762	0.620025	0.207591	0.765681	0.115952	-0.0812799
ID286	FT0286	38.1135	268.147	Rotundine B;Meptazinol HCl;Tebutam		268.144	268.15	37.0988	38.6598	10	266;1632;3171;4581;5624;6713;7673;8927;10135;12539	79.95595;81.95187;96.95879;97.94779;98.95577;99.96189;268.1483|48;250;87;48;1837;36;1563	1	-0.00729911	-0.0148303	-0.00212858	0.0617778	0.0171222	-0.00608043	4.48533	3	0.416667	4.43086	3	0.5	4.32437	2	0.344771	0.552423	0.257728	0.642092	0.192403	0.0544751	0.376743	0.423955	0.540506	0.2672	0.160959	0.552883	0.257367	0.716866	0.144562	-0.106484
ID287	FT0287	420.717	268.09	Glutaminylthreonine;Threoninyl-Glutamine;Threoninyl-Gamma-gl		268.088	268.091	420.167	422.15	7	265;1633;3170;7672;8928;10134;12540	74.02509;88.03998;118.0488;118.0524;127.0507;171.0372|3003;235;174;292;1209;132	1	-0.0355103	0.0100528	0.0182308	0.036678	0.0365566	-0.00393084	4.23882	3	0.248366	3.72244	0	0.0620915	4.02234	2	0.125817	5.93163e-05	4.22683	0.000859749	3.06563	0.516381	0.230499	0.63733	0.444503	0.352126	0.216478	0.116913	0.932135	0.273913	0.562387	0.299903
ID288	FT0288	415.434	269.096	Tolbutamide;(10S,11S)-Pterosin C;Dehydrooreadone		269.095	269.098	415.031	416.06	6	267;1634;3173;10136;11342;12541	74.0241;88.04084;116.0458;130.0622|1801;1559;265;84	1	-0.0255935	0.026208	0.0257612	-0.0206841	0.0275925	0.0437837	4.31026	3	0.283497	3.87453	0	0.146242	4.2459	3	0.293301	0.0023857	2.62238	0.0133488	1.87456	0.435733	0.456638	0.340428	0.61291	0.212603	0.0643644	0.00121431	2.91567	0.0138932	1.8572	0.371368
ID289	FT0289	343.303	269.086	D-erythro-L-galacto-Nonulose;Aspartyl-Histidine;Histidinyl-A		269.086	269.086	343.303	343.303	1	3172	59.0143;71.01429;85.03008;89.02363;101.0241;113.0225|2169;1303;48;13758;31;52	1	-0.0073364	-0.00737378	0.00081728	-0.01128	0.00052721	-0.008764	4.2323	1	0.243464	4.13196	0	0.29902	4.13196	0	0.202614	0.373901	0.427243	0.48418	0.314993	0.100343	0.373901	0.427243	0.537705	0.269456	0.100343
ID290	FT0290	379.001	271.003	NCGC00160271-01!2,3,5,8-Tetrahydroxy-6-methyl-1,4-naphthoqui		271.002	271.004	378.385	381.124	7	1635;4582;5626;7675;8929;11344;12542	79.95711;124.0066|4007;8330	1	0.0136378	-0.00274169	-0.0872018	0.0202996	-0.0413298	0.0135661	3.86067	1	0.0539216	4.19839	2	0.337418	4.10685	2	0.191993	0.234086	0.630625	0.361496	0.441897	-0.337714	0.299206	0.524029	0.5014	0.299816	-0.246174	0.763428	0.117232	0.863375	0.0638004	-0.0915399
ID291	FT0291	524.095	272.088	5-Hydroxymethylcytidine;Dimethachlor OXA;Alibendol		272.087	272.088	522.618	525.572	2	269;1638	99.05541;128.0349;143.0482|36;36;68	1	-0.0238324	-0.00508505	0.0592604	0.0322022	-0.0181958	0.0864784	4.09956	2	0.14951	3.67728	0	0.0367647	3.67728	0	0.0122549	0.212969	0.671684	0.335782	0.473943	0.422278	0.212969	0.671684	0.423833	0.372805	0.422278
ID292	FT0292	486.629	272.086	5-Hydroxymethylcytidine		272.084	272.088	485.924	487.155	9	270;1636;3174;4584;5628;7676;8930;11346;12544	143.0437|96	1	-0.0477697	-0.028815	-0.0276964	-0.00632243	-0.0450744	-0.0135411	4.55223	3	0.466503	3.9706	2	0.196895	4.04477	2	0.144608	0.0355685	1.44893	0.097469	1.01113	0.581626	0.0729893	1.13674	0.254944	0.593555	0.507464	0.710364	0.148519	0.82607	0.082983	0.074162
ID293	FT0293	438.753	272.086	5-Hydroxymethylcytidine		272.085	272.087	437.492	451.736	11	271;1637;3175;4583;5627;6715;7677;8931;10139;11345;12543	74.02426;104.0344;109.0411;127.0503;145.0613|2182;1788;690;1821;3753	1	-0.0128087	-0.00602039	-0.019656	-0.0220713	0.00209021	0.000430497	4.45462	3	0.397876	4.30599	3	0.42402	4.3705	3	0.377451	0.282295	0.549297	0.413643	0.383374	0.14863	0.534437	0.272104	0.670738	0.173447	0.0841197	0.385212	0.4143	0.573396	0.241546	0.0645102
ID294	FT0294	217.702	273.028	Nigakinone;Cystathionine sulfoxide;Hydroxyzileuton		273.028	273.029	211.181	220.549	11	272;1639;3176;4585;5629;6716;7678;8932;10140;11347;12545	59.01377;71.04996;115.0392;153.9936;167.0026;169.0162;213.0065|475;614;862;310;1224;1977;2755	1	0.0156328	0.00594514	0.0159654	0.0218504	-0.020016	-0.0201327	4.33097	3	0.304739	4.52133	3	0.559641	4.4542	3	0.433007	0.286325	0.543141	0.417514	0.379329	-0.190364	0.471898	0.326152	0.624924	0.204172	-0.12323	0.408708	0.388587	0.598283	0.223093	-0.067134
ID295	FT0295	462.378	274.103	Glu-Gln;gamma-Glutamylglutamine;Norophthalmic acid	+	274.102	274.104	461.556	463.525	11	273;1641;3177;4586;5630;6717;7679;8933;10141;11348;12546	74.02436;101.073;128.035;141.0656;145.0616;155.0827;181.0598;212.1049;256.0928|1059;1701;828;1070;1891;352;1007;404;576	1	0.00960954	0.0602722	-0.0300665	0.00739349	-0.00385078	-0.0327836	3.99601	3	0.0890523	4.12954	3	0.297386	4.59178	3	0.523693	0.080716	1.09304	0.171861	0.764823	-0.133538	0.000152161	3.8177	0.00689477	2.16148	-0.595773	0.000574773	3.2405	0.00818	2.08725	0.462235
ID296	FT0296	382.98	275.032	5-L-Glutamyl-taurine;3-(6-hydroxy-7-methoxy-2H-1,3-benzodiox		275.031	275.035	381.821	383.779	8	274;1642;3178;4587;5631;7680;8934;12547	79.95718;124.0066;128.0346|1996;4911;584	1	-0.00794142	-0.0291551	-0.0497007	0.0474508	-0.022264	-0.00063363	3.8131	3	0.0416667	3.82924	2	0.120098	3.63626	1	0.00735294	0.931322	0.0309001	0.94571	0.024242	-0.0161375	0.323485	0.490145	0.52242	0.28198	0.176841	0.454294	0.342663	0.63685	0.195963	-0.192979
ID297	FT0297	423.926	276.069	7,8-Dihydroneopterin;Ganciclovir;Nicotinamide riboside		276.068	276.07	422.02	424.56	8	275;1644;3181;7681;8935;10143;11351;12549	59.01419;75.00898;85.03012;89.02362;131.0346;135.0278;161.0457;179.0571|547;540;156;168;132;794;402;863	1	-0.0235523	0.0356322	0.0101666	0.00499567	0.000128283	-0.00751764	4.15094	3	0.183007	3.78031	0	0.0923203	4.21607	3	0.258987	0.00037639	3.42436	0.0034379	2.46371	0.370632	0.157031	0.804015	0.357238	0.447042	-0.0651236	1.33878e-05	4.87329	0.000557984	3.25338	0.435756
ID298	FT0298	415.379	280.052	NCGC00160331-01!2-Methyl-naphtho[1,2,3-de]quinolin-8-one;5'-		280.051	280.054	414.949	416.159	11	280;1648;3185;4591;5634;6719;7684;8938;10145;11352;12550	55.03112;59.0133;74.02458;88.04014;98.03561;116.0464;198.05|652;2199;64884;532;300;21873;2326	1	-0.00519742	0.0193026	-0.0240032	-0.0109024	-0.0204271	-0.000691608	4.45977	3	0.401144	4.40262	3	0.481209	4.60741	3	0.53268	0.450958	0.345863	0.559859	0.251922	0.0571568	0.178284	0.748889	0.379945	0.420279	-0.147636	0.0936744	1.02838	0.257825	0.588674	0.204793
ID299	FT0299	424.584	281.086	Ellipticine;Olivacine;6,3'-Dimethoxyflavone	+	281.083	281.087	423.196	425.354	8	281;1649;3186;7685;8939;10146;11353;12551	59.01319;281.2484|168;108	0.625	-0.0336794	0.0356016	0.0186118	0.000913933	0.00185764	0.0104962	4.75568	3	0.589869	4.22596	0	0.368873	4.71737	3	0.59232	0.000898112	3.04667	0.00644165	2.191	0.529726	0.558285	0.253144	0.693836	0.158743	0.0383111	8.93608e-08	7.04885	2.89649e-05	4.53813	0.491414
ID300	FT0300	94.977	283.118	Phenylethyl 2-Glucoside;2-Phenylethyl beta-D-glucopyranoside	+	283.117	283.119	91.1379	96.1458	11	283;1650;3189;4596;5637;6721;7686;8941;10148;11355;12553	55.0185;57.03547;59.01327;71.01426;73.02914;85.02899;101.0243;163.0604;283.2635|262;442;2033;866;707;712;1491;946;6020	1	0.0144111	0.0243207	-0.00498939	-0.055725	-0.0603021	-0.030128	5.14927	3	0.761438	5.31667	3	0.865196	5.45583	3	0.877451	0.321039	0.493442	0.455016	0.341973	-0.167392	0.316332	0.499857	0.51709	0.286434	-0.306553	0.642194	0.192333	0.783934	0.105721	0.139161
ID301	FT0301	412.653	283.109	Isoleucyl-Methionine;Leucyl-Methionine;Methionyl-Isoleucine		283.107	283.111	411.36	413.379	5	282;1651;3190;7687;10147	59.01431;88.0405;112.0502;130.0619;152.045;199.0715;241.0942;283.118;283.2665|245;13124;369;1835;156;113;341;84;307	1	-0.02803	0.00629379	0.0503313	0.0273226	0.0362114	0.0107849	4.68151	3	0.541667	4.22596	0	0.368873	4.41145	1	0.405229	0.00037074	3.43093	0.00343077	2.46461	0.455552	0.228164	0.641753	0.442411	0.354174	0.270061	0.373901	0.427243	0.561573	0.250594	0.185491
ID302	FT0302	390.056	283.027	NCGC00160337-01!TRYPTANTHRINE;Pyridoxamine 5'-phosphate;Rhei		283.027	283.028	389.679	390.434	2	11354;12552		0	0.00046424	0.0230311	-0.0215255	-0.018538	-0.00904821	0.0180655	3.7666	0	0.0343137	3.7666	0	0.0833333	3.97093	2	0.102941						0.116243	0.934632	0.314088	0.502948	-0.204334	0.116243	0.934632	0.273913	0.562387	0.204334
ID303	FT0303	47.0775	283.265	STD_Stearic acid ;Methyl Heptadecanoic acid;Ethyl hexadecano	+	283.263	283.265	46.4923	48.013	11	284;1652;3191;4597;5638;6722;7688;8942;10149;11356;12554	57.03592;59.01423;183.0104;239.2036;265.2531;267.0809;282.3951;283.1076;283.2635;284.1094;284.3068|316;206;405;487;3691;1361;2418;2429;1201491;663;511	1	-0.00316655	-0.023373	-0.0105313	0.0426436	-0.0198503	-0.0159362	6.18673	3	0.971405	6.21319	3	0.973856	6.00308	3	0.959967	0.796303	0.0989217	0.841786	0.0747983	-0.0264575	0.0230659	1.63703	0.133319	0.875108	0.183659	0.11189	0.951211	0.273913	0.562387	-0.210117
ID304	FT0304	94.2283	284.121	Desmethylnortriptyline;Isothipendyl;Glycylprolylhydroxyproli		284.12	284.122	92.38	96.1458	9	1653;3192;4598;6723;7689;8943;10150;11357;12555		0	0.0118292	0.0328978	-0.00426818	-0.0595281	-0.0593642	-0.0361444	4.34782	2	0.314542	4.46183	2	0.52451	4.70742	3	0.586601	0.614659	0.211366	0.696266	0.157225	-0.114012	0.263648	0.578976	0.472664	0.325448	-0.359604	0.473579	0.324608	0.652666	0.185309	0.245592
ID305	FT0305	47.0775	284.268			284.267	284.269	46.4923	48.013	11	285;1654;3193;4599;5639;6724;7690;8944;10151;11358;12556		0	-0.00459073	-0.0194536	-0.00879092	0.0317814	-0.018983	-0.0150492	5.37906	3	0.828431	5.37359	3	0.880719	5.21413	3	0.805556	0.948478	0.022973	0.958839	0.0182543	0.00546838	0.00669051	2.17454	0.0603144	1.21958	0.164931	0.127708	0.893781	0.282278	0.549322	-0.159462
ID306	FT0306	103.204	285.206	Hexadecanedioic acid;16-Hydroxy-10-oxohexadecanoic acid;2,2,		285.205	285.207	101.679	107.253	11	286;1655;3194;4600;5640;6725;7691;8945;10154;11359;12557	57.03487;59.01434;223.2074;267.1967;285.2084|345;508;742;2181;1190	1	0.00403755	-0.00685645	0.00156607	0.0354106	0.00410314	-0.007467	4.25035	3	0.254902	4.33023	3	0.438725	4.22554	3	0.265523	0.298691	0.524778	0.430347	0.366181	-0.0798766	0.801599	0.0960428	0.878704	0.0561575	0.0248175	0.317557	0.498179	0.535533	0.271214	-0.104694
ID307	FT0307	377.781	286.978	Bauerine C		286.976	286.978	376.634	379.794	11	287;1656;3195;4601;5641;6726;7692;8946;10155;11361;12558	64.97061;79.95721;80.96523;106.9802;124.007|797;45107;468;649;125492	1	0.00210576	0.0243832	-0.0302445	0.0132055	-0.0140153	0.00107107	4.80659	3	0.616013	4.86921	3	0.723856	5.05844	3	0.752451	0.633334	0.198368	0.711391	0.147891	-0.0626222	0.00100544	2.99765	0.0184025	1.73512	-0.251853	0.192332	0.715948	0.366153	0.436337	0.189231
ID308	FT0308	142.474	287.044	5-Hydroxy-N-formylkynurenine;N5-(3,4-Dioxo-1,5-cyclohexadien		287.043	287.046	140.161	144.101	8	288;3196;4602;6727;7693;8947;10156;11362	59.01338;111.0457;129.0558;168.0093;179.0016;181.0172;183.0325;227.0234|932;324;1909;1280;829;1584;3090;5035	1	0.0173831	0.0121996	0.0574199	0.00379577	-0.0392341	-0.0505881	4.47358	2	0.410131	4.61246	2	0.606209	4.58958	2	0.522059	0.578526	0.237677	0.66536	0.176943	-0.138879	0.6259	0.203495	0.751577	0.124026	-0.115996	0.935521	0.0289464	0.965764	0.0151289	-0.0228831
ID309	FT0309	483.977	289.032	STD_Sedoheptulose7P;D-Sedoheptulose 7-phosphate;Sedoheptulos	+	289.031	289.033	483.293	484.86	8	290;1657;3197;7694;8948;10157;11363;12559	58.0298;71.01433;78.95829;88.04004;96.00801;96.96869;113.0371;115.0032;132.0295;138.9798;155.045;168.0288;199.0014;289.032|372;311;12443;636;3782;17804;168;485;896;538;2928;1050;445;259	1	-0.0392863	0.0393936	0.01067	-0.00279881	0.00862469	-0.00882829	4.82253	3	0.628268	4.22596	0	0.368873	4.8063	3	0.642974	1.08262e-05	4.96553	0.000319638	3.49534	0.596576	0.602097	0.220333	0.731724	0.135653	0.0162279	6.2161e-06	5.20648	0.000290167	3.53735	0.580348
ID310	FT0310	485.147	289.998			289.995	290.002	483.293	485.823	8	291;1658;3198;7695;8949;10158;11364;12560	78.959;141.0666;242.0767|72;96;72	0.8	-0.0448863	0.0594126	0.0118931	0.00747744	-0.00836571	-0.034918	4.90764	3	0.67402	4.22596	0	0.368873	4.99839	3	0.729575	3.31205e-05	4.4799	0.000612428	3.21295	0.681681	0.0661182	1.17968	0.240575	0.61875	-0.0907551	7.26538e-07	6.13874	7.7079e-05	4.11306	0.772436
ID311	FT0311	476.523	290.97	[(1-oxo-1H-isochromen-3-yl)methoxy]sulfonic acid;[(2-oxo-2H-		290.97	290.97	476.499	476.546	2	292;3199	78.9607;96.96887;158.9253;192.993;290.9669|240;60;48;36;36	1	-0.0262793	-0.0147876	0.0404752	0.00294201	-0.0194614	0.0302756	4.65058	2	0.522059	4.22596	0	0.368873	4.22596	0	0.276961	0.11686	0.932335	0.218647	0.660257	0.424629	0.11686	0.932335	0.314088	0.502948	0.424629
ID312	FT0312	390.076	291.006	Purpurin;2-Chloronorlichexanthone;4-Chloronorlichexanthone		291.005	291.007	389.183	408.638	11	293;1659;3200;4603;5642;6728;7696;8950;10159;11365;12561	59.01414;127.0009;141.016|11124;3016;1849	0.933333	0.00946809	0.000299141	-0.00549197	0.004243	-0.0113923	-0.0042811	5.41901	3	0.845588	5.56	3	0.920752	5.49805	3	0.888072	0.000236399	3.62635	0.00249464	2.60299	-0.140987	0.0326019	1.48676	0.164096	0.784901	-0.0790377	0.0481475	1.31743	0.164947	0.782655	-0.061949
ID313	FT0313	460.456	292.922			292.921	292.923	459.342	461.373	11	295;1661;3203;4604;5643;6729;7698;8953;10160;11366;12563		0	-0.00690806	-0.00376295	-0.0152261	0.00433691	-0.0152439	0.00995102	4.72493	3	0.574346	4.6558	3	0.626634	4.66697	3	0.569444	0.294549	0.530842	0.425893	0.3707	0.0691379	0.39809	0.400019	0.561135	0.250933	0.0579607	0.899508	0.0459949	0.945699	0.0242471	0.0111772
ID314	FT0314	217.702	293.087	MMV676588;gamma-L-Glutamyl-L-pipecolic acid;(2S,2'S)-Pyrosac		293.086	293.087	211.181	219.008	7	296;3204;5644;7699;8954;10162;12564	59.01414;71.04979;85.02899;87.00934;89.02362;97.02936;99.00888;115.0392;221.1543|1492;2777;430;280;257;398;175;5609;185	1	-0.0141151	0.00158089	-0.0121809	0.0476271	-0.00764872	-0.0359016	4.05199	2	0.119281	3.91104	1	0.164216	3.98407	2	0.110294	0.504561	0.297086	0.609139	0.215283	0.14095	0.715571	0.145347	0.81857	0.0869442	0.0679179	0.684834	0.164415	0.81385	0.0894556	0.0730316
ID315	FT0315	37.4831	293.179	Sodium Tetradecyl Sulfate;MMV021013;Gingerol		293.178	293.18	36.6335	38.9199	11	297;1662;3206;4606;5645;6731;7700;8955;10163;11368;12565	79.95713;95.95151;96.66898;96.96037;165.0215;292.2811;293.1796;294.0455|23006;4648;1030;442762;239;1601;639943;367	1	-0.00958677	-0.0314125	0.0316028	0.0465304	-0.0220438	-0.0156831	5.99265	3	0.953431	5.86812	3	0.956699	5.61692	3	0.913399	0.323248	0.490464	0.456137	0.340905	0.124521	0.0413283	1.38375	0.191422	0.718008	0.375726	0.0928868	1.03205	0.257553	0.589133	-0.251205
ID316	FT0316	73.8375	293.175	Gingerol;Nordihydrocapsiate;Tanacetol A		293.174	293.176	72.7189	74.8485	10	1663;3207;4607;5646;6732;7701;8956;10164;11369;12566	136.0882;148.052;164.0832;177.0908;192.1144;193.1598;205.1211;220.1459;221.1538;236.1043;249.1845;293.1763|4942;1902;204;2293;5658;9397;3677;9998;17107;7050;2630;1286	1	0.0158913	-0.00295256	-0.0611158	-0.0302077	0.0446794	-0.0692851	4.81928	2	0.624183	5.14108	3	0.81781	5.13106	3	0.780229	0.33951	0.469147	0.474927	0.323373	-0.321793	0.359355	0.444477	0.537705	0.269456	-0.311776	0.859682	0.065662	0.922952	0.0348207	-0.0100174
ID317	FT0317	498.559	293.989	4-Bromo-2,5-dimethoxyphenethylamine;Stepronin		293.987	293.99	496.441	499.273	8	299;1665;3208;7702;8957;10165;11370;12567	78.95944;196.0118|5832;470	1	-0.0278317	0.0455453	0.00283433	-0.0136627	0.0142922	-0.0065644	4.21492	3	0.223039	3.77988	0	0.0906863	4.35051	3	0.368464	4.04466e-05	4.39312	0.000685314	3.16411	0.435044	0.00615525	2.21075	0.0571964	1.24263	-0.135585	1.49553e-06	5.82521	0.000119823	3.92146	0.57063
ID318	FT0318	411.286	294.067	Lenalidomide;Lenalidomide;5-Hydroxymethylcytidine		294.066	294.069	409.639	412.031	11	298;1664;3209;4608;5647;6733;7704;8958;10166;11371;12568	59.01312;88.04012;112.0507;130.0618;170.0435;194.0529;212.0649|1243;39821;680;10787;1435;216;2299	1	-0.00902981	0.0134854	-0.0102262	0.00294111	-0.012839	-0.00539532	4.67918	3	0.540033	4.56466	3	0.579248	4.73009	3	0.601307	0.157965	0.80144	0.268786	0.570594	0.114516	0.193873	0.712482	0.401266	0.396567	-0.050915	0.0621334	1.20668	0.197618	0.704174	0.165431
ID319	FT0319	381.471	294.116	7-Hydroxyheptaphylline;3-hydroxy-1-methyl-4,5-diphenylpiperi		294.115	294.117	381.124	381.817	2	1666;3210	59.0136;68.04978;71.01369;85.02898;89.02308;101.0221;101.0255;113.0252;114.0551;116.074;119.0349;128.0346|1835;48;605;36;637;48;36;124;4014;48;174;48	1	-0.0174727	-0.0171177	-0.000955061	-0.0267186	0.0151834	-0.0036592	3.83325	2	0.0457516	3.60128	0	0.0155229	3.60128	0	0.00490196	0.1233	0.909036	0.223239	0.65123	0.231971	0.1233	0.909036	0.318263	0.497214	0.231971
ID320	FT0320	38.0364	294.182	N-Isobutyl-2,4,8,10,12-tetradecapentaenamide		294.178	294.182	37.0988	38.9199	11	300;1667;3211;4609;5648;6734;7703;8959;10167;11372;12569		0	-0.00635819	-0.0214546	0.0270222	0.0303373	-0.035416	-0.00909311	5.0685	3	0.729575	4.97837	3	0.765523	4.7898	3	0.634804	0.440748	0.35581	0.548595	0.260748	0.0901298	0.0625153	1.20401	0.23453	0.629802	0.278695	0.100358	0.998446	0.269372	0.569647	-0.188565
ID321	FT0321	72.8902	294.179			294.179	294.179	72.8902	72.8902	1	12570		0	-0.000917269	0.00913222	-0.0199151	0.0059283	0.0131552	0.0117945	4.15769	0	0.187908	4.15769	0	0.315359	4.25803	1	0.302288						0.373901	0.427243	0.537705	0.269456	-0.100343	0.373901	0.427243	0.561573	0.250594	0.100343
ID322	FT0322	443.923	296.052	Flumequine;Flumequine;Dihydromaleimide beta-D-glucoside		296.051	296.057	442.781	444.226	10	302;1668;3213;4610;5650;7706;8961;10168;11373;12571	78.95832;140.0113;152.9954;214.0476|6736;5637;1335;5518	1	-0.00181813	0.0318638	-0.0429663	0.0182043	-0.0291662	-0.010536	3.96977	3	0.0825163	4.00022	2	0.213235	4.27773	3	0.316993	0.878196	0.0564087	0.90762	0.0420961	-0.0304479	0.00133899	2.87322	0.0222574	1.65253	-0.307963	0.214585	0.668401	0.399389	0.398603	0.277515
ID323	FT0323	379.01	296.133	Arginyl-Threonine;Threoninyl-Arginine;Oripavine		296.13	296.136	377.929	380.509	10	301;1669;3212;4611;5649;6735;7705;8960;11374;12572	59.01412;71.01328;85.02985;89.02456;101.0241;113.0237;116.0712;119.0344|30030;8323;953;9325;1446;1851;69623;2545	1	-0.0273004	-0.0511422	0.00749312	0.00161385	-0.0475766	0.0152386	4.57882	3	0.480392	4.24541	3	0.397059	3.94781	2	0.0874183	0.0064684	2.1892	0.0266489	1.57432	0.333416	0.00509023	2.29326	0.0496276	1.30428	0.631009	0.0758851	1.11984	0.227655	0.642722	-0.297593
ID324	FT0324	43.5323	297.154	C10-LAS (TENTATIVE);Auraptene;8-(4-hydroxyphenyl)-3-methoxy-	+	297.152	297.157	42.4259	44.0726	11	304;1671;3214;4612;5651;6736;7707;8962;10169;11376;12573	79.95729;80.96423;119.0498;133.0653;155.9879;170.0042;182.4545;183.0122;183.692;184.0192;195.0108;196.0201;197.027;198.0347;211.0426;212.0508;225.0582;226.0662;233.1914;239.0745;240.0813;253.0892;254.098;267.1066;281.1206;296.2424;297.153;298.0232;298.2241|31507;838;80978;6276;14367;46619;5781;2590036;670;130935;4851;3953;109737;27809;10630;9755;19529;6418;12471;18625;3770;4829;1655;2499;696;6214…	1	0.00422674	-0.0257416	0.0295746	0.0218085	0.0189815	-0.0353977	6.21401	3	0.973039	6.26545	3	0.97549	6.02556	3	0.964052	0.529158	0.276415	0.625927	0.203476	-0.0514319	0.244249	0.612167	0.457447	0.33966	0.188458	0.173863	0.759794	0.342155	0.465778	-0.23989
ID325	FT0325	89.6992	297.134	PSEUDO-ANISATIN;Toxin T2 tetrol;3,7,8,15-Scirpenetetrol	+	297.134	297.134	87.3888	92.0095	2	1670;11375	59.01376;71.0126;101.0245;163.0627;183.0139|410;72;269;108;84	1	-0.00486918	0.0356422	-0.00538033	-0.0957581	-0.0571049	0.0287548	4.34777	1	0.313725	4.22596	0	0.368873	4.55642	1	0.499183	0.373901	0.427243	0.48418	0.314993	0.121817	0.585444	0.232515	0.716531	0.144765	-0.208646	0.373901	0.427243	0.561573	0.250594	0.330463
ID326	FT0326	43.5185	298.157	PYR_300.1709_10.6;N-Desmethylvenlafaxine;Tramadol		298.155	298.158	42.4259	44.0726	11	306;1674;3216;4613;5652;6737;7709;8964;10171;11378;12575		0	0.00331396	-0.0257591	0.0311426	0.0218744	0.0193352	-0.0301369	5.41554	3	0.844771	5.45157	3	0.898693	5.2128	3	0.801471	0.615661	0.210659	0.696745	0.156926	-0.0360296	0.21103	0.675657	0.422059	0.374627	0.202743	0.172474	0.763275	0.339996	0.468526	-0.238773
ID327	FT0327	86.1385	298.137	Melperon;Protriptyline;Nortriptyline		298.137	298.137	86.1385	86.1385	1	11377		0	0.00141485	0.0135669	-0.000886452	-0.0246818	-0.0226816	0.00584225	4.16441	0	0.190359	4.16441	0	0.320261	4.26475	1	0.308007						0.373901	0.427243	0.537705	0.269456	-0.100343	0.373901	0.427243	0.561573	0.250594	0.100343
ID328	FT0328	444.066	298.113			298.112	298.114	443.417	444.226	7	305;1672;3215;7708;8963;10170;12574	74.02465;118.0513|6639;6870	1	-0.0369362	-0.000657019	0.0223513	0.0347314	0.013675	-0.00325904	4.17442	3	0.198529	3.64234	0	0.0269608	3.84692	2	0.0522876	0.000152438	3.81691	0.00178148	2.74922	0.532081	0.0399501	1.39848	0.187053	0.728035	0.327497	0.116165	0.934924	0.273913	0.562387	0.204583
ID329	FT0329	422.71	298.114			298.114	298.114	422.71	422.71	1	1673	59.01467;74.02586;118.0498|36;654;758	1	-0.00784904	-0.00744493	-0.00202715	-0.0119217	0.0144918	0.00783717	3.87454	1	0.0580065	3.77419	0	0.0890523	3.77419	0	0.0310458	0.373901	0.427243	0.48418	0.314993	0.100343	0.373901	0.427243	0.537705	0.269456	0.100343
ID330	FT0330	388.768	299.005	Sinalbin B		299.004	299.007	387.511	390.434	10	307;1675;3217;4614;6738;7710;8965;10172;11379;12576		0	0.00700636	0.0191413	0.0403042	0.0131703	-0.00409004	-0.0371772	4.06398	3	0.123366	4.0652	2	0.254085	4.19691	3	0.240196	0.996115	0.00169073	0.996115	0.00169073	-0.0012194	0.168709	0.772861	0.369205	0.432733	-0.132926	0.592365	0.227411	0.744925	0.127888	0.131707
ID331	FT0331	411.36	299.005	Sinalbin B		299.004	299.005	411.277	412.653	5	3218;4615;5653;6739;7711	59.01366;135.0321;156.9841;173.0123;217.0024|178;60;72;96;159	1	0.0300793	-0.0403585	0.00321652	0.0206175	-0.0113496	0.00875822	3.83584	1	0.0465686	4.28063	3	0.415033	3.7355	0	0.0212418	0.0176159	1.7541	0.0577436	1.2385	-0.444794	0.373901	0.427243	0.537705	0.269456	0.100343	0.000562089	3.2502	0.00818	2.08725	-0.545137
ID332	FT0332	43.7731	299.15	1-[4,5-bis(hydroxymethyl)-3-methoxy-2-methylphenoxy]-3-methy		299.148	299.153	42.6271	45.378	11	309;1678;3219;4616;5654;6740;7712;8966;10173;11380;12577		0	0.00565315	-0.0201675	0.0254129	0.0198692	0.0125658	-0.0239631	4.87039	3	0.655229	4.9382	3	0.75	4.73043	3	0.602124	0.37005	0.43174	0.48418	0.314993	-0.0678147	0.256008	0.591746	0.464218	0.333278	0.13996	0.150953	0.821159	0.307975	0.511484	-0.207774
ID333	FT0333	469.967	300.047	N-Acetyl-D-Glucosamine 6-Phosphate;N-Acetyl-D-mannosamine 6-		300.045	300.049	468.802	470.673	10	310;1679;3220;4617;5655;7713;8967;10174;11381;12578	78.95906;96.96934|11440;2730	1	-0.0278943	0.0060289	-0.0133972	0.0103736	-0.0134832	0.0071095	4.43125	3	0.374183	4.07417	2	0.259804	4.28599	3	0.321078	0.0364912	1.43781	0.099651	1.00152	0.357087	0.00607641	2.21635	0.0569016	1.24488	0.145268	0.14301	0.844633	0.297492	0.526525	0.211818
ID334	FT0334	354.354	302.063	Neuraminic acid;N-(1-Deoxy-1-fructosyl)serine;4-Hydroxypheny		302.062	302.065	348.511	358.162	8	311;1680;3222;7715;8968;10176;11382;12579	59.0142;71.04995;88.03992;99.04406;146.0811;218.1044|264;2356;8570;360;7172;3601	1	-0.0272698	0.0278365	0.00101545	0.00696008	-0.000186537	-0.00147403	4.41858	3	0.364379	4.0147	0	0.222222	4.4144	3	0.408497	2.23875e-06	5.65	0.000107728	3.96767	0.40388	0.922826	0.0348804	0.952828	0.0209854	0.00417661	0.00052365	3.28096	0.00783461	2.10598	0.399704
ID335	FT0335	432.533	302.106			302.103	302.107	432.193	432.63	3	4618;5656;6741	78.95918;168.0416;210.0529;242.0794|520;262;192;359	0.666667	0.026286	-0.0284117	-0.0109573	0.00141557	-0.000399025	0.0245249	3.75046	0	0.0318627	4.15084	3	0.312908	3.75046	0	0.0261438	0.0022821	2.64167	0.0130112	1.88568	-0.400378						0.0022821	2.64167	0.0214775	1.66802	-0.400378
ID336	FT0336	466.638	304.114	2-(4-Methyl-5-thiazolyl)ethyl octanoate		304.114	304.116	465.508	467.781	9	312;4619;5657;6742;7716;8969;10178;11384;12580	58.0299;70.03028;74.02437;82.02971;84.04488;85.04043;87.05646;97.0403;99.05646;112.0413;113.0355;123.056;124.0397;127.0506;128.0348;131.0461;139.0151;141.0663;145.0607;146.0455;167.045;180.0776;181.0618;185.0566;198.0881;242.0779;260.0885;304.115|2706;4820;18592;4552;1009;1597;17788;1654;703;2440;2626;4968;6487;1806;10580;13305;669;43783;1234;904;33039;5656;525;3856;21501;27995;3282;2782	1	0.0680678	0.0498738	-0.0457106	0.0530469	-0.0352713	-0.0378714	4.37193	1	0.331699	5.36072	3	0.876634	5.32805	3	0.839052	0.00273679	2.56276	0.0143448	1.84331	-0.988791	0.002888	2.5394	0.0342029	1.46594	-0.956117	0.444143	0.352477	0.630786	0.200118	-0.032674
ID337	FT0337	524.275	304.06	2-{[hydroxy(2,3,4-trimethoxyphenyl)methylidene]amino}acetic		304.06	304.06	524.275	524.275	1	313		0	-0.00498182	0.000735548	0.0191026	0.0137529	-0.0101883	0.0245115	4.28892	1	0.273693	4.18858	0	0.330065	4.18858	0	0.232026	0.373901	0.427243	0.48418	0.314993	0.100343	0.373901	0.427243	0.537705	0.269456	0.100343
ID338	FT0338	396.754	304.087	Alachlor;Acetochlor;7-Aminoflunitrazepam		304.087	304.087	396.754	396.754	1	314		0	-0.00498182	0.000735548	0.0191026	0.0137529	-0.0101883	0.0245115	4.26542	1	0.264706	4.16507	0	0.321078	4.16507	0	0.215686	0.373901	0.427243	0.48418	0.314993	0.100343	0.373901	0.427243	0.537705	0.269456	0.100343
ID339	FT0339	396.812	305.023	2-Chloro-6-O-methylnorlichexanthone;4-Chloro-6-O-methylnorli		305.022	305.024	395.415	397.802	11	315;1681;3223;4620;5658;6743;7717;8970;10179;11385;12581	58.83858;59.01426;59.40195;97.02742;140.5892;141.0172;223.0201|8766;3626231;1334;696;3829;1405216;9899	1	0.00295814	0.00190095	-0.00165987	0.0032555	-0.0118265	-0.0038997	7.14998	3	0.995098	7.19275	3	0.995915	7.18539	3	0.995098	0.230336	0.637637	0.356163	0.448351	-0.0427698	0.338241	0.470774	0.537705	0.269456	-0.0354078	0.750516	0.12464	0.85421	0.0684351	-0.00736202
ID340	FT0340	525.656	305.068	Flavanol base + 5O;(-)-Epigallocatechin;(+)-Gallocatechin	+	305.066	305.07	522.618	527.591	11	316;1682;3224;4622;5660;6745;7718;8971;10181;11387;12583	58.03003;74.02453;86.02465;97.03991;99.0554;128.0348;135.0556;143.0459;153.0666;175.0169;179.0464;210.0873;272.0879|4101;6892;1841;1590;6679;21528;2651;22635;1825;1444;4964;5122;3848	1	-0.0710884	-0.0199256	0.0748348	0.0590262	-0.0383381	0.0571598	5.05627	3	0.72549	4.00122	3	0.214052	4.14304	3	0.207516	0.01984	1.70246	0.0631414	1.19969	1.05504	0.0284118	1.5465	0.149223	0.826163	0.913221	0.185477	0.731709	0.358959	0.444956	0.141821
ID341	FT0341	466.962	305.116	NCGC00380148-01!6-(2,4-dihydroxy-3,5-dimethylhexyl)-4-hydrox		305.116	305.117	465.508	467.913	8	4621;5659;6744;7719;8972;10180;11386;12582		0	0.0249764	0.0117053	-0.0249482	0.00658991	-0.00950211	-0.0164981	4.08918	0	0.138889	4.46963	3	0.528595	4.41713	3	0.410131	0.000136865	3.86371	0.00171111	2.76672	-0.380441	3.86234e-05	4.41315	0.00245564	2.60984	-0.327948	0.168482	0.773445	0.333818	0.47649	-0.0524928
ID342	FT0342	396.812	306.025			306.024	306.026	396.325	397.802	11	317;1683;3225;4623;5661;6746;7720;8973;10182;11389;12584		0	0.00286095	0.00154737	-0.00528511	0.00397774	-0.0107586	-0.00334532	5.92208	3	0.94281	5.97029	3	0.959967	5.96185	3	0.957516	0.178063	0.749425	0.29328	0.532717	-0.0482149	0.248507	0.604662	0.458872	0.338309	-0.039768	0.737608	0.132175	0.848479	0.0713587	-0.00844684
ID343	FT0343	525.572	306.072	N4-Acetylcytidine;N-Acetylcytidine;Arborinine		306.072	306.072	525.572	525.572	1	318		0	-0.0104555	0.00154371	0.0400911	0.0288635	-0.0213825	0.0514429	4.43655	1	0.379085	4.22596	0	0.368873	4.22596	0	0.276961	0.373901	0.427243	0.48418	0.314993	0.210593	0.373901	0.427243	0.537705	0.269456	0.210593
ID344	FT0344	460.012	306.077	Glutathione (reduced);Glutathionate(1-);Hallacridone	+	306.075	306.079	451.736	461.171	11	319;1684;3226;4624;5662;6747;7721;8974;10183;11390;12585	58.03066;74.02396;99.05711;128.0358;141.0661;143.0456|1317;2328;1731;4361;878;8794	1	-0.0620163	-0.0490808	-0.0264172	-0.0277229	0.0219059	-0.00747553	5.37083	3	0.827614	4.60833	3	0.602941	4.64413	3	0.556373	0.0568967	1.24491	0.13451	0.871245	0.762496	0.059377	1.22638	0.230115	0.638056	0.7267	0.805789	0.0937788	0.893874	0.0487237	0.0357956
ID345	FT0345	421.995	306.079	Probenecid;Hallacridone;Aristolodione		306.079	306.079	421.995	421.995	1	10184		0	0.00129981	0.0121366	0.00929692	0.00469153	0.0252878	-0.0140317	3.84966	0	0.0498366	3.84966	0	0.129085	3.95	1	0.0882353						0.373901	0.427243	0.537705	0.269456	-0.100343	0.373901	0.427243	0.561573	0.250594	0.100343
ID346	FT0346	396.812	307.027	cis-Resveratrol 3-sulfate;cis-Resveratrol 4'-sulfate;Resvera		307.026	307.028	396.325	397.802	11	320;1685;3227;4625;5663;6748;7722;8975;10185;11391;12586		0	0.00270142	0.00161134	-0.00610241	0.0020766	-0.0151505	-0.00371041	5.25068	3	0.795752	5.29784	3	0.857026	5.28912	3	0.82598	0.0953863	1.02051	0.19559	0.708653	-0.047157	0.351575	0.453983	0.537705	0.269456	-0.0384332	0.809692	0.09168	0.8965	0.0474498	-0.0087238
ID347	FT0347	142.59	307.102	Sempervirine;Procaine (Novocaine) HCl;CPP_287.1310_14.5		307.102	307.103	140.161	145.055	11	321;1687;3229;4626;5664;6749;7723;8976;10186;11392;12587	57.03474;59.01418;71.01326;83.04957;85.06523;87.00833;89.02384;111.0444;113.0238;128.6655;129.0557|1815;12891;3763;557;4257;3246;4813;10452;1715;293;84061	1	0.0145221	-0.0224266	0.00477004	0.00630053	-0.0186521	-0.00571831	4.69966	3	0.552288	4.91637	3	0.741013	4.62202	3	0.544935	0.0187855	1.72618	0.0605871	1.21762	-0.216717	0.174466	0.758289	0.375009	0.425958	0.0776365	0.00389463	2.40953	0.0299337	1.52384	-0.294353
ID348	FT0348	485.577	308.005	PRZ_M310		308.004	308.006	484.019	486.34	11	322;1688;3230;4627;5665;6750;7725;8978;10187;11393;12588	78.95907;96.97256;102.056;176.9395|2191;36;48;36	1	-0.0157883	0.0197147	-0.000883786	0.0120459	-0.0139192	0.00314685	4.66145	3	0.529412	4.43044	3	0.499183	4.68159	3	0.575163	0.0469556	1.32831	0.119677	0.921989	0.231015	0.686537	0.163336	0.795146	0.0995531	-0.0201356	0.0210881	1.67596	0.0961323	1.01713	0.25115
ID349	FT0349	38.1907	309.173	C12-AE1S (TENTATIVE);Ropivacaine;Cyanidin 3-(diferuloylsopho	+	309.173	309.174	37.0988	38.9199	11	325;1689;3232;4628;5666;6752;7726;8979;10190;11396;12592	59.01423;64.97059;79.95733;80.96474;94.97965;95.95166;96.6676;96.96033;109.9672;122.9748;123.9821;138.9705;140.986;183.1754;195.0331;209.0481;223.0614;308.2266;309.1745;310.0606|940;1034;52240;3101;2020;16560;741;345997;216;10804;667;1936;1041;1962;336;656;263;2294;968730;499	1	-0.00398632	-0.0344259	0.0350371	0.0548527	-0.0149118	-0.00331376	6.07971	3	0.964052	6.02139	3	0.964052	5.71065	3	0.937092	0.697458	0.156482	0.76555	0.116027	0.0583198	0.0715962	1.14511	0.25289	0.597069	0.369068	0.0578304	1.23784	0.188296	0.725159	-0.310748
ID350	FT0350	80.959	309.17	Lysyl-Lysine;3-Hydroxy-6,8-dimethoxy-7(11)-eremophilen-12,8-	+	309.17	309.17	79.5365	82.3815	2	11397;12593	99.00721;99.01198;151.0378;152.0842;161.0962;179.1067;193.0831;208.1143;209.1559;221.1974;252.0934;252.1019;265.1801;309.1725|108;36;242;1041;48;36;36;120;952;48;36;48;192;482	1	0.00156225	0.0627103	-0.0555295	-0.0540714	-0.0291701	0.0479356	4.22596	0	0.234886	4.22596	0	0.368873	4.7771	2	0.626634						0.116488	0.933719	0.314088	0.502948	-0.55114	0.116488	0.933719	0.273913	0.562387	0.55114
ID351	FT0351	38.2766	310.179	Dyclonine;N-(2-Hydroxyisobutyl)-2,4,8,10,12-tetradecapentaen		310.176	310.181	37.0988	39.5705	11	327;1691;3234;4629;5667;6753;7727;8980;10191;11398;12594		0	-0.00362954	-0.0302549	0.0333818	0.0456104	-0.0207803	-0.00821031	5.22445	3	0.787582	5.17031	3	0.82598	4.89292	3	0.695261	0.688325	0.162206	0.756906	0.120958	0.0541403	0.0697952	1.15617	0.24871	0.604307	0.331526	0.0423806	1.37283	0.150329	0.822958	-0.277386
ID352	FT0352	304.41	311.115	Nivalenol;Moringyne;3-Hydroxychavicol 1-glucoside		311.114	311.116	303.403	305.134	8	328;1692;3235;7728;8981;10192;11399;12595	159.047;177.0558;311.1149|4060;1499;2465	1	-0.057964	0.0369532	0.0332881	-0.017387	0.0395125	0.0335796	4.66533	3	0.531046	3.764	0	0.0825163	4.43625	3	0.42402	1.12994e-05	4.94694	0.000319638	3.49534	0.901331	0.0303111	1.5184	0.156196	0.806331	0.229087	0.000388911	3.41015	0.0066744	2.17559	0.672244
ID353	FT0353	42.6271	311.168	C11-LAS (STANDARD MIX);N-Undecylbenzenesulfonic acid;Methyl	+	311.167	311.169	42.1722	43.5323	11	329;1693;3236;4630;5668;6754;7729;8982;10193;11400;12596	79.95733;80.96542;96.95952;98.95511;119.0499;133.0652;155.988;170.004;182.4543;183.0124;183.8535;184.0196;195.0119;196.0196;196.4268;197.0271;198.0351;211.0428;212.0509;225.0582;226.0667;239.0738;240.0815;247.2062;253.09;254.098;267.1044;268.1132;281.1212;295.1367;310.2154;311.1693;312.0456;312.2636;312.3659;312.7438|79231;2010;1031;5275;219058;20623;32931;156873;15492;6729477;3158;289688;13528;1…	1	0.00321253	-0.0205721	0.0360993	0.0229116	0.0131233	-0.033446	6.777	3	0.990196	6.80195	3	0.989379	6.59959	3	0.987745	0.733335	0.134698	0.794061	0.100146	-0.0249502	0.29349	0.532407	0.499874	0.301139	0.177408	0.268138	0.571641	0.468439	0.329347	-0.202359
ID354	FT0354	485.319	311.976			311.975	311.979	484.597	486.34	8	330;1694;3237;5669;8983;10194;11401;12597	78.96437;180.9079|60;36	1	-0.0228557	0.0253781	-0.0156847	-0.019335	0.0157231	-0.00877718	3.97615	3	0.0841503	3.66653	1	0.0334967	4.04518	3	0.146242	0.0374052	1.42707	0.101348	0.994185	0.309614	0.0615317	1.2109	0.23301	0.632625	-0.069029	0.0214531	1.66851	0.0974153	1.01137	0.378643
ID355	FT0355	42.6281	312.171	Venlafaxine;Venlafaxine;Venlafaxine		312.17	312.173	42.1722	43.5323	11	331;1696;3239;4631;5670;6755;7730;8984;10195;11403;12599		0	0.00128688	-0.0226577	0.0286871	0.0227041	0.00886142	-0.0277505	5.96705	3	0.950163	5.98085	3	0.961601	5.77065	3	0.940359	0.763959	0.11693	0.816201	0.0882028	-0.0137982	0.201471	0.695787	0.409037	0.388237	0.196404	0.19109	0.718762	0.365828	0.436723	-0.210202
ID356	FT0356	434.562	313.113	SPA-9C (TENTATIVE);Phenylbutyrylglutamine;Fusarochromanone		313.112	313.114	433.522	435.477	11	332;1697;3240;4632;5671;6756;7731;8985;10196;11404;12600	58.03005;67.03022;74.0245;82.02951;84.04552;86.0253;99.05624;101.0719;109.0406;127.051;128.0349;144.6215;145.0616;167.0438;313.113|3391;3623;9796;2504;16608;1666;2034;8106;48181;128626;37246;812;272624;2312;6190	1	-0.0125218	0.00407896	-0.00565017	0.00557147	-0.0209727	-0.00419895	5.8348	3	0.935458	5.67372	3	0.936275	5.77534	3	0.941176	0.0199521	1.70001	0.0631641	1.19953	0.161074	0.200061	0.698838	0.407544	0.389826	0.0594599	0.15001	0.823878	0.306589	0.513444	0.101614
ID357	FT0357	42.6281	313.167	(-)-trans-Carveol glucoside;(+)-trans-Carveol glucoside;Peri		313.163	313.168	42.1722	44.0726	11	333;1698;3241;4633;5672;6757;7732;8986;10197;11405;12601		0	0.00259861	-0.0185713	0.0368059	0.0212966	0.00530254	-0.0357751	5.38439	3	0.834967	5.39881	3	0.885621	5.2132	3	0.802288	0.836776	0.0773907	0.874482	0.0582489	-0.0144239	0.280212	0.552514	0.486344	0.313056	0.171181	0.280133	0.552636	0.484215	0.314962	-0.185605
ID358	FT0358	434.005	314.115	(±)-Metalaxyl;Metolachlor OA;Metalaxyl		314.113	314.116	433.522	435.477	11	334;1699;3242;4634;5673;6758;7733;8987;10198;11406;12602		0	-0.0110121	0.00371603	-0.00493583	0.00674363	-0.0201871	-0.00193819	4.88708	3	0.664216	4.74491	3	0.669118	4.83257	3	0.658497	0.0218363	1.66082	0.0673396	1.17173	0.142172	0.236128	0.626852	0.450053	0.346737	0.0545059	0.172224	0.763906	0.339996	0.468526	0.0876664
ID359	FT0359	42.6276	314.171	Nonivamide;Nordihydrocapsaicin;VEN_294.2063_13.1		314.166	314.173	42.1722	43.5323	10	335;1700;3243;4635;5674;6759;7734;8988;10199;12603	81.95294;119.0496;120.0525;172.0005;183.0119;184.0157;185.0069;186.0115;187.019;199.0211;200.0293;242.0748;314.1702|180;458;417;176;791;965;10245;9406;466;557;836;292;29117	1	0.00324471	-0.0306895	0.0315692	0.0460434	0.0376471	-0.0364987	4.60832	3	0.49183	4.65647	3	0.627451	4.37652	2	0.383987	0.495508	0.304949	0.600904	0.221195	-0.0481474	0.290538	0.536797	0.497124	0.303535	0.231799	0.235724	0.627597	0.427246	0.369322	-0.279946
ID360	FT0360	357.826	314.979			314.978	314.981	355.515	362.947	11	336;1701;3244;4636;5675;6760;7735;8989;10200;11407;12604	59.0142;156.9816;173.0126;217.003|4920;1084;1319;1433	1	-0.0114869	0.0130904	0.00668523	0.00909018	-0.0147839	-0.010347	4.55112	3	0.464869	4.37584	3	0.468954	4.5441	3	0.490196	0.0456319	1.34073	0.117047	0.931638	0.175275	0.911022	0.0404713	0.946272	0.0239841	0.00701432	0.0106252	1.97366	0.0610817	1.21409	0.16826
ID361	FT0361	450.553	315.08	Febuxostat (Uloric);Distichonic acid A;Distichonic acid B		315.079	315.082	449.399	451.56	11	337;1702;3245;4637;5676;6761;7736;8990;10201;11408;12605	100.0404;102.056;122.0224;124.0372;128.0347;146.0457;152.0194;168.027;186.0267;279.0476;315.0789|8099;58528;776;977;51223;82944;560;39539;641;963;997	1	-0.0253299	0.0171098	-0.000231848	0.00758333	-0.0130302	0.0030782	5.20195	3	0.778595	4.84519	3	0.714869	5.12919	3	0.779412	0.00534256	2.27225	0.0232845	1.63293	0.356758	0.0644047	1.19108	0.238342	0.622799	0.0727543	0.0105033	1.97868	0.0606797	1.21696	0.284004
ID362	FT0362	432.652	316.116	N-(1-Deoxy-1-fructosyl)histidine;NCGC00385487-01_C15H21NO5_;		316.115	316.117	432.193	433.736	11	339;1704;3247;4638;5677;6762;7738;8992;10202;11409;12606	59.01417;78.95911;96.96962;152.9954;168.0429;171.0062;242.0794|116379;123295;1719;32381;85027;7211;137811	1	0.066255	0.018866	-0.0510586	0.0354343	-0.0317078	-0.0336764	4.63706	3	0.50817	5.63676	3	0.931373	5.37307	3	0.852941	0.000344396	3.46294	0.00323679	2.48989	-0.999707	0.000268606	3.57088	0.0101399	1.99397	-0.736011	0.0227192	1.64361	0.101584	0.993176	-0.263696
ID363	FT0363	358.211	316.08	N-(1-Deoxy-1-fructosyl)threonine;Prunasin;Sambunigrin		316.079	316.081	357.617	358.921	8	338;1703;3246;7737;8991;10203;11410;12607	59.01443;71.05004;88.04022;99.04579;116.0715;146.0821;153.9919;218.1034;256.0592|1153;7921;27931;1489;518;26246;1402;17783;336	1	-0.0347957	0.045404	0.00730569	-0.00662045	0.00145094	-0.0105458	4.76142	3	0.593954	4.22596	0	0.368873	4.82754	3	0.656863	1.00771e-05	4.99667	0.000319019	3.49618	0.535467	0.0331132	1.48	0.165292	0.781747	-0.0661173	1.41038e-07	6.85066	2.89649e-05	4.53813	0.601584
ID364	FT0364	432.581	317.119	Milnacipran HCl;C10-DATS (TENTATIVE);Tsitsikammamine B		317.117	317.12	432.193	433.449	8	4639;5678;6763;7739;8993;10204;11411;12608		0	0.0368715	0.000926608	-0.0333357	0.0112393	-0.0219264	-0.0142045	4.06687	0	0.125	4.63782	3	0.618464	4.41557	3	0.409314	0.00060294	3.21973	0.00490092	2.30972	-0.570945	0.000665547	3.17682	0.0157643	1.80232	-0.3487	0.0316983	1.49896	0.122897	0.91046	-0.222245
ID365	FT0365	358.921	317.08	2-[4,6-dihydroxy-3-(4-hydroxy-3-methylbut-2-en-1-yl)-2-metho		317.08	317.08	358.921	358.921	1	12609		0	-0.000917269	0.00913222	-0.0199151	0.0059283	0.0131552	0.0117945	3.72593	0	0.0294118	3.72593	0	0.0637255	3.82628	1	0.0416667						0.373901	0.427243	0.537705	0.269456	-0.100343	0.373901	0.427243	0.561573	0.250594	0.100343
ID366	FT0366	452.473	318.076	(S)-Annocherine A;7-Methylinosine		318.072	318.078	451.736	453.43	7	340;1705;3249;4640;6764;7741;8994	58.03069;74.02459;78.95923;99.05619;128.0347;143.0446;171.0048;177.0346;318.0743|408;593;3155;752;8868;2741;1358;1716;405	1	-0.0451972	-0.0587423	0.0589577	0.0388696	-0.0471939	-0.0306739	4.47592	3	0.412582	3.83221	2	0.120915	3.58412	0	0.00326797	0.00879997	2.05552	0.0340397	1.46801	0.643706	1.11908e-05	4.95114	0.00125469	2.90146	0.891797	0.130432	0.884616	0.283453	0.547519	-0.248092
ID367	FT0367	431.03	318.12	Rhetsinine		318.12	318.121	430.863	431.196	2	4641;5679	59.01529;78.95917;96.96854;168.0396;170.0445;171.0065;197.0209;244.083|36;187;36;48;36;78;36;48	1	0.0115953	-0.0159806	-0.020779	0.00843894	-0.00702245	0.018712	3.65296	0	0.0171569	3.86696	2	0.142157	3.65296	0	0.00980392	0.117654	0.929394	0.219098	0.659361	-0.214						0.117654	0.929394	0.273913	0.562387	-0.214
ID368	FT0368	374.886	319.961	xanthurenic acid 8-O-sulfate		319.959	319.963	374.022	376.569	11	342;1707;3251;4642;5680;6765;7742;8995;10206;11413;12611	79.95715;124.007|2719;13335	1	-0.0130178	0.0250887	0.00389546	-0.00189125	-0.00378011	0.00377441	4.25315	3	0.256536	4.04797	3	0.241013	4.32608	3	0.347222	0.00973399	2.01171	0.0365937	1.43659	0.205179	0.218609	0.660332	0.430799	0.365725	-0.0729246	0.0095412	2.0204	0.0573948	1.24113	0.278103
ID369	FT0369	129.015	321.118	Pesticide3_Bifenazate_C17H20N2O3_1-Methylethyl 2-(4-methoxyb		321.118	321.119	127.549	130.451	8	344;3255;4643;5681;6766;7743;8996;12612	57.03493;59.0142;71.01379;85.02888;87.00819;89.0245;113.0234;125.06;143.0709|2765;5939;827;878;794;1043;244;535;7641	1	0.0176008	-0.0409846	-0.00166386	0.0470193	-0.0347818	-0.0147984	4.02111	2	0.0980392	4.31859	3	0.430556	3.83064	1	0.0441176	0.116387	0.934096	0.218647	0.660257	-0.297485	0.341666	0.466398	0.537705	0.269456	0.190464	0.00979075	2.00918	0.0581689	1.23531	-0.487948
ID370	FT0370	37.3557	321.208	NCGC00380425-01!1-(3,5-dihydroxyphenyl)-12-hydroxytridecan-2	+	321.202	321.21	36.6335	38.2766	11	345;1712;3256;4644;5682;6767;7745;8998;10207;11414;12613	79.95738;96.95943;265.1465;320.2253;321.2103|3338;56517;1683;276;76390	1	-0.0105875	-0.0347896	0.0185172	0.0382728	0.00390897	-0.0292795	5.00203	3	0.70915	4.88579	3	0.732843	4.64758	3	0.558007	0.197106	0.705299	0.316113	0.500157	0.116236	0.0527288	1.27795	0.211869	0.673932	0.354448	0.129929	0.886295	0.283142	0.547995	-0.238212
ID371	FT0371	37.5747	322.209			322.208	322.21	37.0988	38.6598	6	346;1713;4646;5683;7746;8999		0	-0.00516255	-0.0238978	0.00329841	0.0558817	-0.0427529	0.00401004	4.10863	2	0.156046	4.08818	2	0.275327	3.85626	0	0.0563725	0.914222	0.0389482	0.933624	0.0298278	0.0204443	0.13252	0.877718	0.327371	0.48496	0.252363	0.120127	0.92036	0.274316	0.56175	-0.231918
ID372	FT0372	455.501	323.028	STD_5’UMP-diNa;Uridine 5'-monophosphate;URIDINE-5-MONOPHOSPH	+	323.026	323.031	454.373	456.064	10	347;1714;3257;4647;5684;7747;9000;10208;11416;12614	78.95837;96.96978;111.02;138.9801;150.9805;211.0002;323.0299|27952;10630;2572;1150;1088;1236;2258	1	-0.05414	0.0211064	0.00171164	0.0053872	-0.0120113	0.0140792	4.90178	3	0.670752	4.13764	2	0.303105	4.64224	3	0.554739	0.00386901	2.4124	0.0182426	1.73891	0.764139	0.00292872	2.53332	0.0343484	1.46409	0.259543	0.015686	1.80449	0.0809981	1.09153	0.504596
ID373	FT0373	365.234	322.954	Trichloroethanol glucuronide		322.954	322.955	365.036	365.431	2	6769;11415	59.01448|223	1	0.0119951	0.019897	0.0130952	-0.0575831	-0.0328109	0.0093382	3.8963	0	0.0620915	3.99664	1	0.210784	4.0856	1	0.17402	0.373901	0.427243	0.48418	0.314993	-0.100343	0.373901	0.427243	0.537705	0.269456	-0.189302	0.699296	0.155339	0.822702	0.0847577	0.0889591
ID374	FT0374	43.5254	323.17	2,3-Epoxymenaquinone		323.166	323.174	42.4259	43.9444	10	349;1716;3259;4648;5685;6770;7749;9002;10210;12617	79.95718;96.96081;170.004;183.0119;184.0199;195.0141;196.0187;197.0269;209.0293;210.0348;223.0433;237.0594;251.0736;259.2079;265.0895;279.1064;323.1676;325.1851|329;1011;550;5454;1062;450;192;1580;3179;880;1520;1273;927;324;402;331;29418;490	1	-0.0067505	-0.0333556	0.0223181	0.0380664	0.0366454	-0.0292932	4.84865	3	0.644608	4.7755	3	0.679739	4.53848	2	0.487745	0.163484	0.786526	0.275258	0.56026	0.0731526	0.166528	0.778514	0.369205	0.432733	0.310173	0.256659	0.590643	0.45382	0.343116	-0.23702
ID375	FT0375	411.356	323.091	S-6-Hydroxywarfarin;S-4'-Hydroxywarfarin;R-4'-Hydroxywarfari		323.09	323.092	410.798	412.031	8	348;1715;3258;7748;9001;10209;11417;12615		0	-0.0334407	0.020063	0.0219697	-0.000301278	0.000207351	-0.00573822	4.22675	3	0.239379	3.71717	0	0.0588235	4.08158	3	0.170752	1.33757e-05	4.87368	0.000360588	3.44299	0.509579	0.0230262	1.63778	0.133319	0.875108	0.145172	0.000498663	3.30219	0.00783461	2.10598	0.364406
ID376	FT0376	42.6271	324.18	3-hydroxyoctanoyl carnitine;Spegatrine		324.177	324.185	41.0969	43.0547	9	350;1717;3260;4650;6772;7750;9003;10211;11419		0	-0.00277983	-0.0141999	0.0683109	0.00424742	0.00230171	-0.0393613	4.38804	3	0.344771	4.25685	2	0.406046	4.15353	2	0.213235	0.541676	0.26626	0.633666	0.198139	0.131191	0.223967	0.649816	0.438884	0.357651	0.234514	0.705511	0.151496	0.822738	0.0847383	-0.103324
ID377	FT0377	477.869	325.034	Dedimethylchlorpromazine;Isoprothiolane;Pratenol B		325.032	325.034	474.757	478.645	11	353;1719;3263;4652;5689;6774;7752;9005;10213;11421;12619	80.96542;99.05709;137.073;143.0459;168.0292;225.0191;325.0327|3030;312;888;2228;414;1371;447	1	0.000150209	0.000410627	-0.000734049	0.00196863	0.0106792	-0.00921298	4.38753	3	0.343954	4.38875	3	0.473856	4.40543	3	0.398693	0.984174	0.00692802	0.987956	0.00526244	-0.00122158	0.731071	0.13604	0.830013	0.0809149	-0.0179048	0.744722	0.128006	0.852049	0.0695353	0.0166832
ID378	FT0378	356.514	324.913			324.912	324.914	355.443	361.703	11	351;1718;3261;4651;5687;6773;7751;9004;10212;11420;12618	59.01377;142.9754|1652;228	1	-0.0217459	0.00563769	-0.0235619	0.00989096	-0.0154304	0.0132951	4.83175	3	0.634804	4.56618	3	0.582516	4.74594	3	0.610294	0.0596255	1.22457	0.139181	0.856419	0.265571	0.355306	0.449398	0.537705	0.269456	0.0858159	0.233056	0.63254	0.426106	0.370482	0.179755
ID379	FT0379	42.1722	325.184	4-Dodecylbenzenesulfonic Acid;2-Dodecylbenzenesulfonic acid;	+	325.183	325.185	41.0969	42.7966	11	354;1721;3264;4654;5690;6776;7754;9007;10215;11423;12621	79.95734;80.96442;96.95904;119.0498;133.0654;155.9882;170.004;180.9962;182.4545;183.0123;183.6923;183.8523;184.0191;195.0113;196.0198;196.4263;197.0273;198.0351;209.0275;211.0426;212.0509;225.0593;226.0667;239.0738;240.0816;253.0906;254.0984;261.2211;267.1064;268.1139;281.1208;295.1362;309.1522;324.1869;325.1845;325.852;326.0829;326.3029;326.4077;326.7931|38068;623;1122;107071;20333;19851;95290;5…	1	0.00662992	-0.0194313	0.0394041	0.0177521	0.0249654	-0.0324369	6.75104	3	0.988562	6.81327	3	0.990196	6.60836	3	0.988562	0.507498	0.294566	0.61052	0.2143	-0.0622285	0.451896	0.344961	0.607896	0.216171	0.142685	0.337173	0.472147	0.555239	0.25552	-0.204914
ID380	FT0380	443.172	325.123	Hydroxyhexamide;Clozapine;Clozapine		325.121	325.124	441.456	444.809	11	352;1720;3262;4653;5688;6775;7753;9006;10214;11422;12620	58.03019;67.03016;74.02435;82.02926;84.04562;99.05653;101.0716;109.0406;127.0507;128.0348;144.6213;145.0614|1302;911;3158;660;5024;466;2594;15506;44572;12667;360;102452	1	-0.0135445	-0.00825142	0.00835893	0.00645952	-0.0130613	0.0143234	4.38816	3	0.345588	4.19992	3	0.339869	4.19146	3	0.234477	0.0120614	1.9186	0.043056	1.36597	0.188245	0.00158406	2.80023	0.0244004	1.6126	0.196701	0.848644	0.0712744	0.915451	0.0383649	-0.00845643
ID381	FT0381	356.873	326.04	Cepharadione A		326.034	326.04	355.515	361.236	7	355;1722;3265;7755;9008;10216;12622	59.01354;130.0875|445;7014	1	-0.0426826	-0.0047201	0.0247822	0.0280044	0.0219264	-0.00671591	4.42468	3	0.368464	3.81425	0	0.116013	4.03031	2	0.13317	2.05378e-08	7.68745	8.24676e-06	5.08372	0.610431	0.0223609	1.65051	0.131766	0.880198	0.39437	0.118126	0.927653	0.274063	0.56215	0.21606
ID382	FT0382	42.1722	326.187	Penbutolol		326.186	326.189	41.0969	42.7966	11	356;1723;3266;4655;5692;6777;7756;9009;10217;11424;12623		0	0.00633258	-0.0199874	0.0387896	0.0163736	0.0242915	-0.031983	5.98388	3	0.952614	6.04382	3	0.964869	5.83477	3	0.947712	0.494878	0.305502	0.600745	0.22131	-0.0599401	0.424015	0.372619	0.585383	0.23256	0.14911	0.314449	0.50245	0.531977	0.274107	-0.20905
ID383	FT0383	356.271	326.911			326.91	326.912	355.443	358.268	9	357;1724;3267;4656;5693;7757;9010;11425;12624	59.01419|48	1	-0.0216298	-0.00620657	-0.0291524	-0.00227226	-0.0332083	0.0307367	4.21929	3	0.227124	3.96521	2	0.191176	4.04254	2	0.14134	0.076575	1.11591	0.164499	0.783836	0.254081	0.292495	0.533882	0.499764	0.301235	0.176749	0.684685	0.164509	0.81385	0.0894556	0.0773324
ID384	FT0384	462.107	326.987	iodinated analogue of makaluvamine Q;Bis(4-isothiocyanatobut		326.986	326.989	461.835	462.246	4	358;1725;3268;12626		0	-0.0332067	-0.014817	0.00391576	-0.0145253	0.0244566	0.0431265	4.44323	3	0.387255	3.96975	0	0.195261	4.07009	1	0.163399	0.000142966	3.84477	0.00175498	2.75573	0.473477	0.0242578	1.61515	0.13864	0.858112	0.373134	0.373901	0.427243	0.561573	0.250594	0.100343
ID385	FT0385	409.998	327.046	(1,3-diphenylpropoxy)sulfonic acid;[(1,3-diphenylpropan-2-yl		327.044	327.047	409.452	412.031	8	359;1726;3269;7758;9011;10218;11426;12625		0	-0.0250207	0.0418877	0.00248637	-0.0030461	0.0223126	-0.0102309	4.44664	3	0.389706	4.05835	0	0.249183	4.58086	3	0.513889	1.37877e-05	4.86051	0.000360588	3.44299	0.388297	0.0378513	1.42192	0.180454	0.743635	-0.134221	0.000223482	3.65076	0.00449662	2.34711	0.522518
ID386	FT0386	42.2285	327.181	NCGC00180698-03!(2S)-2-[(1S)-1-carboxyundecyl]-5-oxooxolane-		327.177	327.183	41.0969	43.5323	11	360;1727;3270;4657;5694;6778;7759;9012;10219;11427;12627	59.01423;79.95729;99.04383;135.0438;170.0007;183.0102;184.0138;185.0068;197.0288;199.0053;213.0183;241.0543;255.0795;309.152;327.1627|83;48;60;158;48;1173;147;332;60;954;112;60;48;120;3083	1	0.00711319	-0.017004	0.0376609	0.0144944	0.0247939	-0.0338497	5.38152	3	0.831699	5.45102	3	0.897876	5.26284	3	0.816993	0.418447	0.37836	0.529328	0.276275	-0.0695072	0.51217	0.290586	0.658512	0.181436	0.118677	0.349513	0.456536	0.561573	0.250594	-0.188185
ID387	FT0387	42.1929	328.181			328.18	328.185	41.0969	42.7966	10	361;1729;3272;4658;5695;6779;7760;9013;10220;11428	119.0494;120.0527;183.0099;183.0138;184.0136;185.0066;186.0099;187.0188;197.0286;199.0218;200.0237;200.0298;201.0381;214.0494;311.1285;327.1825;328.182|84;60;209;110;175;2065;1579;171;110;547;235;186;84;36;36;60;7328	1	0.00393598	-0.0277773	0.0557805	0.0147663	0.00862381	-0.0291188	4.70768	3	0.559641	4.72162	3	0.658497	4.43525	2	0.423203	0.848737	0.0712271	0.884009	0.0535435	-0.0139492	0.251039	0.600259	0.45959	0.337629	0.272423	0.251848	0.598862	0.449398	0.347369	-0.286372
ID388	FT0388	486.519	329.986	Diclofenac;Meclofenamic acid;Hydroflumethiazide		329.985	329.987	484.597	487.155	11	364;1732;3274;4660;5696;6780;7761;9014;10221;11429;12628	78.95973;198.919|1669;277	1	-0.00681946	0.00906882	-0.00775655	0.00846386	-0.0178252	0.00123088	4.16935	3	0.194444	4.08507	3	0.269608	4.18793	3	0.231209	0.207328	0.683343	0.329044	0.482747	0.0842803	0.680275	0.167315	0.789407	0.102699	-0.0185843	0.137081	0.863022	0.290861	0.536314	0.102865
ID389	FT0389	431.645	331.125	Zanamivir;Panaxydol chlorohydrin;meta-O-Dealkylated flecaini		331.123	331.127	430.863	432.441	8	4661;5697;6781;7762;9015;10222;11430;12629	74.02446;78.95904;145.0616;152.9954;168.0421;242.079|19793;5395;408;1370;4509;8835	1	0.0280324	0.0428892	-0.0432384	0.017048	-0.0146235	-0.0384881	3.86666	0	0.0563725	4.29809	3	0.420752	4.49555	3	0.460784	0.00270807	2.56734	0.0142886	1.84501	-0.431437	3.33781e-06	5.47654	0.000672013	3.17262	-0.62889	0.0429288	1.36725	0.151353	0.820009	0.197454
ID390	FT0390	476.739	333.059	1-(sn-Glycero-3-phospho)-1D-myo-inositol;6-(4-ethenyl-2-hydr	+	333.058	333.06	474.757	477.792	11	365;1733;3275;4662;5698;6782;7763;9016;10223;11431;12630	62.96428;78.7236;78.95925;96.96889;150.9796;152.5323;152.9954;171.0054;223.0002;240.2759;241.0117;259.022;333.0591|696;651;265594;39012;6101;960;272697;33036;4694;420;178165;9965;147934	1	-0.0169927	0.0107692	-0.00345446	0.0182725	0.0031288	-0.00210025	5.49183	3	0.869281	5.26565	3	0.848856	5.45282	3	0.875817	0.0480465	1.31834	0.120314	0.919685	0.226179	0.488829	0.310843	0.638384	0.194918	0.0390163	0.106864	0.971169	0.273913	0.562387	0.187163
ID391	FT0391	410.107	334.049	Avenanthramide 1c;(Z)-N-Coumaroyl-5-hydroxyanthranilic acid;		334.048	334.05	409.573	411.352	11	366;1734;3276;4663;5699;6783;7764;9017;10224;11432;12631	59.01422;87.77428;88.04001;141.0173;170.0426|32850;300;125391;12503;51057	1	-0.0433724	0.027773	0.00598019	0.00378465	-0.0155527	-0.00614573	5.40923	3	0.843137	4.78348	3	0.685458	5.27269	3	0.821078	0.000465757	3.33184	0.00411989	2.38511	0.625744	0.0128769	1.89019	0.0893984	1.04867	0.136537	0.00111458	2.95289	0.0134095	1.87259	0.489208
ID392	FT0392	476.697	334.062	Flunitrazepam;Flubendazole;Imipenem		334.06	334.063	474.757	477.315	11	367;1735;3277;4664;5700;6784;7765;9018;10225;11433;12632		0	-0.0153215	0.00953289	-0.00549172	0.0148426	0.00281076	-0.00457149	4.48224	3	0.415033	4.28109	3	0.41585	4.45386	3	0.43219	0.0369352	1.43256	0.1003	0.998697	0.201142	0.500597	0.300511	0.64954	0.187394	0.0283773	0.0816412	1.08809	0.238785	0.621992	0.172765
ID393	FT0393	462.107	334.879			334.877	334.88	460.456	463.525	6	368;4665;5701;9019;11434;12633		0	0.00723641	0.00380975	-0.0281018	0.00791916	-0.0435106	0.02386	3.95138	1	0.0759804	4.0929	2	0.279412	4.05879	2	0.155229	0.423222	0.373432	0.532834	0.273408	-0.141515	0.502863	0.298551	0.651779	0.1859	-0.10741	0.842416	0.0744735	0.911966	0.0400214	-0.0341045
ID394	FT0394	410.398	335.052	Dimethyl fukiic acid;Salicylic acid beta-D-glucoside;(3,4,5,		335.051	335.053	409.573	411.36	8	369;1736;3278;7766;9020;10226;11435;12634		0	-0.0314039	0.0186438	0.0117698	-0.00584607	-0.00820292	-0.000556451	4.44094	3	0.381536	3.96999	0	0.196078	4.31553	3	0.34232	4.14744e-06	5.38222	0.000172047	3.76435	0.470944	0.0125384	1.90176	0.0882083	1.05449	0.125411	0.000177554	3.75067	0.00376736	2.42396	0.345533
ID395	FT0395	460.936	336.887			336.885	336.893	460.01	461.373	9	371;1739;3280;4667;5702;7768;9021;10228;11437		0	-0.00908681	-0.0124435	-0.0038689	0.00699215	-0.0435134	-0.00735409	4.34274	3	0.312092	4.26365	2	0.409314	4.17907	2	0.227124	0.654081	0.184368	0.728785	0.1374	0.0790933	0.262978	0.58008	0.472664	0.325448	0.163671	0.702044	0.153636	0.822702	0.0847577	-0.0845776
ID396	FT0396	372.25	336.97	Erythrityl Tetranitrate;Malathion monocarboxylic acid		336.969	336.972	371.406	373.925	11	372;1741;3281;4666;5704;6785;7769;9022;10229;11438;12636	59.01403;141.0161;156.9905|30835;2888;1771	1	-0.00251922	0.0337714	0.00595176	-0.0164619	-0.0168973	0.000423706	4.67653	3	0.537582	4.60534	3	0.60049	4.8782	3	0.687908	0.476982	0.321498	0.58552	0.232458	0.0711903	0.170447	0.76841	0.370953	0.430681	-0.201664	0.0726327	1.13887	0.219024	0.659508	0.272855
ID397	FT0397	486.519	337.08	Dibenzo[a,l]pyrene;MMV084864;Heptelidic acid chlorohydrin_13		337.08	337.082	485.346	487.155	11	373;1740;3282;4668;5703;6786;7770;9023;10230;11439;12637	58.02947;74.02422;82.03046;86.02426;87.05652;99.0561;112.04;127.0492;128.0346;135.0556;137.0714;141.0661;143.0459;145.0605;146.0452;153.0668;166.0989;167.0466;179.0456;181.0614;210.088;254.0777;272.0881;337.0816|9145;12300;794;4097;2224;15966;1258;1489;41549;4165;1414;1649;66246;1498;4890;2332;3270;1634;11685;3481;12983;10605;17849;2214	0.939394	-0.0397803	-0.0194317	-0.0210564	-0.0142956	-0.00541469	-0.0446975	5.43019	3	0.852124	4.9453	3	0.753268	5.07984	3	0.758987	0.0981634	1.00805	0.199477	0.700106	0.48489	0.177013	0.751994	0.378464	0.421976	0.350351	0.167422	0.776187	0.332282	0.478493	0.134539
ID398	FT0398	38.0364	337.202	Dodecyl gallate;[6]-Gingerdiol 3-acetate;[6]-Gingerdiol 5-ac		337.2	337.204	37.0988	38.9199	11	374;1742;3283;4669;5705;6787;7771;9024;10231;11440;12638	79.9573;80.9651;94.98066;95.95166;96.66904;96.96028;122.9761;138.9692;155.9884;255.0814;256.0894;273.0923;336.1725;337.0525;337.2055|19887;1004;816;4662;252;109697;3861;538;2057;529;312;972;1101;27765;254554	1	-0.00802207	-0.0364925	0.032031	0.0556066	-0.0141914	-0.00525721	5.51149	3	0.872549	5.41165	3	0.890523	5.10454	3	0.770425	0.440973	0.355588	0.548595	0.260748	0.0998415	0.041651	1.38037	0.191422	0.718008	0.406959	0.0717972	1.14389	0.217947	0.661649	-0.307117
ID399	FT0399	494.037	338.069	Flumazenil;Gynocardin;N2-Monodes-methylnizatidine		338.066	338.07	491.955	495.092	11	375;1743;3284;4670;5706;6788;7772;9025;10232;11441;12639	58.02997;63.96227;67.03039;71.01418;74.02426;82.02939;84.04506;86.02433;87.05526;88.03989;96.04502;99.05621;101.0717;102.055;109.0397;111.0559;112.0399;123.0558;127.0506;128.0348;135.0555;137.0712;138.0557;141.0661;143.0453;145.0609;146.0452;153.0668;155.0819;166.098;167.0455;179.0456;181.0615;185.0554;194.093;199.0711;209.0226;210.0875;212.1036;254.0779;256.0926;263.0335;272.0886;274.1039;338.06…	1	-0.0566981	-0.0260623	-0.032815	-0.0277084	0.0089098	-0.0535086	5.36712	3	0.825163	4.67124	3	0.634804	4.88748	3	0.69281	0.0875442	1.05777	0.182207	0.739435	0.695879	0.189733	0.721858	0.397283	0.4009	0.479646	0.0951445	1.02162	0.260032	0.584973	0.216232
ID400	FT0400	525.572	338.048	Chlorambucil;Cefacetrile;Norsanguinarine		338.048	338.048	525.572	525.572	1	376	128.0347;143.0463|99;48	1	-0.00498182	0.000735548	0.0191026	0.0137529	-0.0101883	0.0245115	4.0949	1	0.145425	3.99455	0	0.209967	3.99455	0	0.112745	0.373901	0.427243	0.48418	0.314993	0.100343	0.373901	0.427243	0.537705	0.269456	0.100343
ID401	FT0401	357.436	338.928	Mitotane		338.927	338.929	355.489	362.947	11	378;1744;3286;4672;5708;6789;7773;9026;10233;11442;12641	59.01416;142.975;156.9901|56086;7072;3386	1	-0.0213589	0.0180722	-0.000181165	-0.00157994	-0.000347227	-0.0011654	5.38413	3	0.83415	5.07374	3	0.796569	5.35956	3	0.848039	0.000879782	3.05562	0.00641441	2.19284	0.310387	0.251101	0.600152	0.45959	0.337629	0.0245626	0.000690859	3.16061	0.00919219	2.03658	0.285825
ID402	FT0402	491.594	339.071	Diazinon;Chlorpromazine;Vicine		339.068	339.073	489.775	493.773	7	1745;3287;4673;5709;7774;9027;12642	74.02643;78.95784;128.0353;143.0429;143.0475;144.0512|36;48;72;60;103;36	1	-0.0480615	-0.0505233	-0.0662909	-0.00229795	0.0146295	-0.0652694	4.46372	2	0.402778	3.96761	2	0.194444	3.9503	1	0.0890523	0.246851	0.607566	0.376399	0.424351	0.496109	0.267358	0.572907	0.475653	0.32271	0.513421	0.939713	0.0270046	0.967302	0.0144378	-0.0173125
ID403	FT0403	41.3444	339.2	Canrenone;Piperochromenoic acid;Canrenone		339.199	339.2	40.8203	42.7966	11	379;1746;3288;4674;5710;6790;7775;9028;10234;11443;12643	79.95734;96.96025;119.0497;133.0652;155.9882;163.1111;170.0041;182.4546;183.0122;183.6939;183.8536;184.0195;195.0114;196.0198;197.027;198.0348;211.0428;212.0506;225.0578;226.0664;239.0739;240.0817;253.0898;254.0968;267.1054;268.1154;275.2373;281.1207;295.1366;309.1515;338.1595;339.053;339.2001;339.8423;339.9965;340.1239;340.3433;340.4488|35279;1482;106459;10311;17121;37886;108335;9514;4564375;237…	1	0.00439054	-0.0249879	0.0395049	0.0265982	0.0234337	-0.0289006	6.50244	3	0.981209	6.54194	3	0.985294	6.29627	3	0.97549	0.620629	0.207168	0.700195	0.154781	-0.039491	0.270274	0.568196	0.479162	0.319517	0.206176	0.237609	0.624137	0.428577	0.367971	-0.245667
ID404	FT0404	356.645	339.932			339.93	339.936	355.489	362.548	10	380;1747;3289;4675;5711;7776;9029;10235;11444;12644		0	-0.0300866	0.0251804	-0.0109657	0.00545783	-0.0214934	-0.0135307	4.31079	3	0.285131	3.90055	2	0.15768	4.29911	3	0.326797	0.0202325	1.69395	0.0638838	1.19461	0.410242	0.729782	0.136807	0.830013	0.0809149	0.0116823	0.023125	1.63592	0.102237	0.99039	0.39856
ID405	FT0405	41.3444	340.203			340.202	340.204	40.8203	42.7966	11	381;1749;3291;4676;5712;6791;7777;9030;10237;11445;12645	68.99523;119.0498;120.0533;163.1111;163.1148;164.1153;170.001;170.0048;183.0087;183.0126;184.0152;185.0225;197.0273;198.0331;212.043;226.0633;239.0785;240.0766;339.1646;340.2054|60;188;48;556;692;1122;60;60;2479;2942;4051;617;548;460;60;102;48;108;60;14337	1	0.00516041	-0.0234664	0.0341372	0.0211612	0.019399	-0.0269618	5.75927	3	0.921569	5.81307	3	0.953431	5.57844	3	0.904412	0.493965	0.306304	0.600644	0.221383	-0.0538034	0.242307	0.615633	0.455221	0.341777	0.18083	0.191661	0.717466	0.366042	0.43647	-0.234633
ID406	FT0406	356.777	340.926			340.925	340.928	355.515	362.947	11	382;1750;3292;4677;5713;6792;7778;9031;10238;11446;12646	59.01406;142.9751|7297;502	1	-0.0203438	0.0194919	0.00221005	-0.00174151	0.00436645	-0.00137615	4.73795	3	0.581699	4.43613	3	0.503268	4.7282	3	0.598856	0.0002668	3.57381	0.00266452	2.57438	0.301822	0.593738	0.226405	0.723749	0.140412	0.00975491	0.000205916	3.68631	0.00421587	2.37511	0.292067
ID407	FT0407	72.9642	341.114	Dictyoquinazol C;NCGC00347785-02_C17H22O5_9a-Hydroxy-3,8a-di	+	341.112	341.114	71.2521	75.3475	11	383;1751;3294;4678;5714;6793;7779;9033;10239;11447;12647	59.01408;89.02436;91.03962;249.068|4507;1111;2376;3846	1	0.0185694	0.00906642	-0.000319588	0.00945846	-0.0143716	0.000227131	4.3261	3	0.300654	4.57536	3	0.586601	4.5159	3	0.473856	0.0172919	1.76216	0.0568366	1.24537	-0.249256	0.0430516	1.36601	0.196029	0.707679	-0.1898	0.111831	0.95144	0.273913	0.562387	-0.0594557
ID408	FT0408	141.232	341.113	Dictyoquinazol C;Trehalose;Lactulose	+	341.112	341.113	140.161	145.58	5	385;3295;6794;7781;12648	59.01419;89.0241;91.03872;249.0654|1517;306;774;1215	1	0.000362342	0.00105651	0.0219599	0.0273975	0.0118758	0.0330241	4.47567	2	0.411765	4.41695	1	0.492647	4.39697	1	0.392157	0.810326	0.0913402	0.851373	0.06988	0.0587179	0.730098	0.136619	0.830013	0.0809149	0.0787033	0.941607	0.0261304	0.967302	0.0144378	-0.0199853
ID409	FT0409	42.2136	341.194	2,3-Dinor-6-keto-prostaglandin F1 a;2,3-Dinor-TXB2;(-)-11-Hy		341.191	341.199	41.0969	42.7966	11	386;1752;3296;4679;5715;6795;7782;9034;10240;11448;12649	68.99516;183.012;184.0215;197.0295;199.0072;213.0204;214.0313;261.2218;281.2462;341.1778|271;5778;363;596;3703;1237;148;211;459;15680	1	0.0013094	-0.0249711	0.0290976	0.020584	0.0163698	-0.0358121	5.24529	3	0.791667	5.26182	3	0.848039	5.03868	3	0.744281	0.76868	0.114255	0.817943	0.0872769	-0.0165278	0.218333	0.66088	0.430799	0.365725	0.206604	0.190249	0.720677	0.365166	0.437509	-0.223132
ID410	FT0410	42.5419	342.195	Rimcazole;MMV676597;3-hydroxy-6-[[(E)-3-hydroxy-2,4-dimethyl		342.192	342.196	41.0969	42.7966	7	387;1753;3297;4680;6796;10241;11449		0	-0.00112356	-0.0224451	0.0841059	-0.0523654	0.062597	0.0298963	4.51803	3	0.440359	4.34457	2	0.448529	4.21028	2	0.252451	0.522378	0.282015	0.621583	0.206501	0.173454	0.238145	0.623158	0.451338	0.345498	0.30775	0.698124	0.156068	0.822702	0.0847577	-0.134296
ID411	FT0411	469.967	343.09	dehydronifedipine;C.I. Solvent Red 80;Azacridone A		343.087	343.091	468.437	470.673	10	388;1754;3298;4681;5716;7783;9035;10242;11451;12650	78.95916;96.97016;140.0117;152.9953;171.0049;214.048;325.0796;343.0925|11923;499;1330;2645;5392;4292;674;2187	1	-0.012619	0.0313099	-0.0255783	0.0120564	-0.0158317	-0.000122563	4.15075	3	0.18219	4.00284	2	0.216503	4.32908	3	0.35049	0.315767	0.500634	0.448485	0.348252	0.147907	0.00185578	2.73147	0.0251886	1.5988	-0.178334	0.0657203	1.1823	0.205618	0.686938	0.326241
ID412	FT0412	406.778	345.014	STD_5’UMP-diNa;6-Chlorocatechin;De-O-methylsterigmatocystin		345.013	345.015	404.8	408.609	9	1755;4683;5717;6797;7784;9036;10243;11453;12652	59.01521;99.006;141.0157|642;48;845	1	0.0231372	0.010397	-0.0265291	-0.000542541	0.004071	-0.0245794	4.32895	1	0.303105	4.68935	3	0.646242	4.65312	3	0.562908	0.0249302	1.60327	0.0750663	1.12456	-0.360397	0.0357798	1.44636	0.176416	0.753461	-0.32417	0.0809302	1.09189	0.2373	0.624702	-0.0362268
ID413	FT0413	319.186	345.059	6-[2-carboxy-2-(hydroxymethyl)-2-methylethoxy]-3,4,5-trihydr		345.059	345.059	319.186	319.186	1	3299	191.0604|36	1	-0.0073364	-0.00737378	0.00081728	-0.01128	0.00052721	-0.008764	4.07939	1	0.13317	3.97905	0	0.20098	3.97905	0	0.109477	0.373901	0.427243	0.48418	0.314993	0.100343	0.373901	0.427243	0.537705	0.269456	0.100343
ID414	FT0414	450.553	346.056	STD_5’AMP ;2'-DEOXYGUANOSINE 5'-MONOPHOSPHATE;Adenosine 5'-m	+	346.054	346.057	449.656	451.56	11	390;1756;3300;4684;5718;6799;7786;9037;10244;11455;12653	78.95893;96.96898;134.0465;346.0559|16536;2855;3883;1837	1	0.00341507	0.00823018	-0.0279534	0.00631849	-0.0106185	-0.00658709	4.20313	3	0.214052	4.29592	3	0.419935	4.34983	3	0.367647	0.352501	0.452839	0.48418	0.314993	-0.0927869	0.0166642	1.77821	0.108228	0.965661	-0.146701	0.56825	0.24546	0.724332	0.140062	0.0539138
ID415	FT0415	47.7309	346.176	2-trans,4-cis-Decadienoylcarnitine;Norpropoxyphene;dinor-Lev		346.172	346.177	45.378	49.1775	9	391;1757;5719;6798;7785;9038;10245;11454;12654		0	-0.00825267	0.021064	0.00420851	0.0165451	-0.0265314	0.0051291	4.20785	2	0.21732	4.08791	2	0.27451	4.25224	3	0.297386	0.643024	0.191773	0.71892	0.143319	0.119937	0.842385	0.0744893	0.906805	0.0424859	-0.0443869	0.34402	0.463416	0.561573	0.250594	0.164324
ID416	FT0416	115.277	347.133	Ethopropazine;MLS000766209-01!;MLS000766209-01!		347.133	347.134	113.497	118.16	11	392;1758;3301;4685;5720;6800;7787;9039;10246;11456;12655	57.03482;59.01421;71.01326;85.02901;87.00821;89.02363;125.0968;155.1077;169.0869|1118;3441;713;566;925;1463;19005;1353;6193	1	0.00805341	-0.0256464	-0.00602071	0.00888858	-0.0159702	-0.00878258	4.52666	3	0.446078	4.67961	3	0.639706	4.40242	3	0.397876	0.0818869	1.08679	0.173739	0.760103	-0.152947	0.101224	0.994716	0.301179	0.521175	0.124242	0.00451541	2.3453	0.0333699	1.47664	-0.27719
ID417	FT0417	36.7206	349.238	Tetrahydrocorticosterone;5a-Tetrahydrocorticosterone;Tetrahy		349.234	349.24	35.7166	37.2964	10	393;1759;3302;4686;5721;6801;7788;9040;10247;12656	79.95655;96.95985;348.1707;349.2425|1510;25722;156;49438	1	-0.0106894	-0.036017	0.00701406	0.0477004	0.0149156	-0.0483895	4.69441	3	0.549837	4.60461	3	0.599673	4.37093	2	0.379085	0.470827	0.327139	0.578554	0.237656	0.0897989	0.158325	0.800451	0.359116	0.444766	0.323479	0.233769	0.631212	0.426264	0.370321	-0.233681
ID418	FT0418	372.308	352.944			352.944	352.946	354.181	375.249	13	398;1760;3305;3306;4687;4688;5722;6803;7789;9042;10248;11457;12657	58.83866;59.0142;156.9902|1109;329118;42059	1	-0.0216616	0.0388404	0.0193717	0.0193906	-0.0156648	-0.0139879	5.81275	3	0.929739	5.47441	3	0.903595	5.87823	3	0.951797	0.073501	1.13371	0.160184	0.79538	0.338342	0.646053	0.189732	0.763033	0.117457	-0.0654802	0.0241024	1.61794	0.103897	0.983395	0.403822
ID419	FT0419	39.4502	353.2	NCGC00380716-01_C19H30O6_(2E)-3-(4-Acetoxy-2,3-dihydroxy-2,5		353.2	353.203	38.4408	40.2084	11	399;1763;3308;4689;5723;6805;7791;9043;10249;11459;12658	59.01326;64.96959;79.9574;80.96531;94.98103;95.95169;96.66773;96.96033;122.9755;123.984;167.0022;182.9971;183.0108;183.1756;185.0122;197.0274;211.0444;225.0578;239.0738;253.0884;352.1154;353.0477;353.2011;354.1454|2085;1200;41739;2682;2372;9166;678;275667;14528;976;1406;636;2776;1663;348;1775;1267;1524;1294;282;2506;2318;1060795;459	1	-0.00302626	-0.0328703	0.0309762	0.0527239	-0.0158118	-0.00077373	5.79991	3	0.928105	5.76143	3	0.949346	5.45473	3	0.876634	0.79779	0.0981112	0.841956	0.0747107	0.0384773	0.0888817	1.05119	0.27979	0.553167	0.345181	0.0535764	1.27103	0.177624	0.750498	-0.306704
ID420	FT0420	372.511	353.948			353.946	353.949	371.715	373.638	8	400;1764;5724;7792;9044;10250;11461;12659		0	-0.0226421	0.0446729	0.00629059	0.0250898	-0.0109472	-0.000617968	4.6787	2	0.539216	4.35363	1	0.453431	4.80185	3	0.639706	0.279359	0.553838	0.411018	0.386139	0.32507	0.636042	0.196514	0.756984	0.120913	-0.123145	0.041737	1.37948	0.148951	0.826956	0.448215
ID421	FT0421	487.7	354.06	Ibandronate		354.06	354.062	485.924	488.484	11	401;1765;3309;4690;5725;6806;7793;9045;10251;11462;12660	58.02997;74.0242;79.95721;80.96539;86.02435;87.05656;97.0766;99.05626;101.0709;109.0396;112.0399;121.9916;125.0342;126.0434;127.0505;128.0346;135.0554;137.0717;141.0662;143.0459;145.0615;146.0455;153.0664;155.0819;165.0665;166.0989;167.0823;170.0316;179.0455;181.0284;183.0767;184.1074;185.0548;192.0772;193.061;197.0562;210.0879;211.0723;225.0179;227.0662;237.0502;248.0695;254.0787;255.0619;265.04…	1	-0.0200125	-0.00870799	-0.00845088	0.000592872	-0.00780301	-0.0381317	5.64209	3	0.896242	5.40047	3	0.886438	5.47778	3	0.882353	0.149254	0.826073	0.257239	0.589662	0.241626	0.248809	0.604134	0.458872	0.338309	0.164311	0.289464	0.538405	0.497503	0.303204	0.0773145
ID422	FT0422	39.1089	354.204	Pipercide;4-(dimethylamino)-4-hydroxy-3-methyl-1,2-diphenylb		354.202	354.206	38.2766	40.2084	11	402;1766;3310;4691;5726;6807;7794;9046;10252;11463;12661		0	-0.00344186	-0.029688	0.024794	0.0518061	-0.0117796	0.00186751	5.01977	3	0.715686	4.97658	3	0.764706	4.70927	3	0.587418	0.752854	0.123289	0.808646	0.0922415	0.0431978	0.0893094	1.0491	0.27979	0.553167	0.310506	0.0650545	1.18672	0.204632	0.689026	-0.267308
ID423	FT0423	372.511	354.942			354.94	354.943	354.181	375.249	12	403;1767;3311;3312;4692;5727;6808;7795;9047;10253;11464;12662	59.01415;61.01861;156.9904;158.9884|72762;985;8138;3350	1	-0.0204933	0.0382433	0.0199234	0.0157951	-0.018363	-0.0120885	5.13279	3	0.755719	4.80831	3	0.696078	5.19928	3	0.796569	0.0796697	1.09871	0.170236	0.768949	0.32448	0.642621	0.192045	0.762168	0.117949	-0.066485	0.0276195	1.55878	0.113241	0.945997	0.390965
ID424	FT0424	487.7	355.063	N4-Acetylsulfamethazine;Progabide;Articaine HCl		355.061	355.064	485.924	488.484	11	404;1768;3313;4693;5728;6809;7796;9048;10254;11465;12663		0	-0.0190112	-0.00674002	-0.00636169	0.00326826	-0.00412835	-0.0366708	4.68324	3	0.542484	4.44865	3	0.515523	4.53638	3	0.484477	0.11905	0.924272	0.219995	0.657587	0.234588	0.238746	0.622064	0.451338	0.345498	0.146857	0.188892	0.723787	0.363757	0.439189	0.0877316
ID425	FT0425	487.773	356.059	N-Fructosyl alliin - H2O;PRP_M358a;PRP_M358b		356.057	356.061	485.924	488.484	10	405;1770;3314;4694;5729;7797;9050;10256;11467;12665	80.96298;82.96113;128.0345;135.0537;143.0428;179.0477;210.0858;227.0154;250.0646;356.0572|48;149;104;36;137;126;36;60;36;154	1	-0.0222408	-0.00710869	-0.0205842	0.00995973	-0.0191897	-0.03107	4.32318	3	0.297386	4.07539	2	0.262255	4.17021	3	0.221405	0.226074	0.645749	0.351379	0.454225	0.24779	0.236203	0.626714	0.450053	0.346737	0.152966	0.523772	0.280857	0.695384	0.157775	0.0948241
ID426	FT0426	423.494	356.097	Cyclodopa glucoside;HMBOA-Glc;2-Methoxyacetaminophen glucuro		356.097	356.097	423.494	423.494	1	3315	74.02412;118.0504;140.0312;215.0669;259.0885|738;1343;36;243;264	1	-0.0073364	-0.00737378	0.00081728	-0.01128	0.00052721	-0.008764	4.04815	1	0.113562	3.94781	0	0.183824	3.94781	0	0.0866013	0.373901	0.427243	0.48418	0.314993	0.100343	0.373901	0.427243	0.537705	0.269456	0.100343
ID427	FT0427	485.434	356.996			356.995	357	484.493	486.708	8	406;1772;3316;7798;9054;10257;11469;12667	78.95858;79.95739;96.95933;96.96859;138.9795;241.0094;259.0206|8054;204;5936;2871;612;718;6966	1	-0.0347186	0.0255453	0.0133256	-0.00609669	0.00271249	0.00294675	4.54795	3	0.461601	4.02183	0	0.22549	4.44805	3	0.428922	4.78936e-08	7.31972	1.15232e-05	4.93843	0.526126	0.000347357	3.45922	0.0110423	1.95694	0.0998981	5.12868e-07	6.28999	5.98517e-05	4.22292	0.426228
ID428	FT0428	142.465	357.086	N1-(5-Phospho-a-D-ribosyl)-5,6-dimethylbenzimidazole;MMV6761		357.084	357.092	140.161	144.184	10	407;3317;4695;5730;6811;7799;9053;10258;11470;12668	111.0456;129.0546;169.0182;181.0184;183.0334;185.0113;227.0238;251.0594;253.0742;297.066;357.0885|228;4152;311;371;875;2559;2145;755;252;4804;300	1	0.0206804	0.0091066	0.00912206	0.0176943	-0.0202076	-0.0165099	4.08665	2	0.136438	4.35429	3	0.454248	4.28376	3	0.320261	0.0824492	1.08381	0.174317	0.75866	-0.267641	0.170585	0.768059	0.370953	0.430681	-0.197111	0.37952	0.420765	0.567093	0.246346	-0.0705301
ID429	FT0429	415.031	362.055	Alkaloid A6;Guanosine monophosphate;8-Oxo-dGMP		362.054	362.056	413.621	416.06	11	408;1774;3318;4697;5733;6813;7800;9055;10259;11471;12669	59.01353;74.02417;88.04115;116.0463;141.0174;156.0287;198.0485|6376;43423;523;27988;2722;528;13195	1	-0.00115576	0.0168899	-0.0251879	-0.00962838	-0.0232782	-0.00579466	4.50881	3	0.433007	4.51281	3	0.553922	4.67325	3	0.570261	0.962025	0.0168137	0.970903	0.0128243	-0.00400623	0.166857	0.777657	0.369205	0.432733	-0.164439	0.158125	0.800999	0.320368	0.494351	0.160432
ID430	FT0430	388.284	362.079	N-(4-Hydroxycinnamoyl)tyrosine;Tranilast;(2S)-3-(4-hydroxyph		362.078	362.079	387.827	388.741	2	409;1775		0	-0.0155486	-0.00928721	0.0163736	-0.0022967	0.00932132	0.0350624	4.09277	2	0.142157	3.85734	0	0.137255	3.85734	0	0.0571895	0.124707	0.904111	0.224746	0.648307	0.235431	0.124707	0.904111	0.321077	0.493391	0.235431
ID431	FT0431	49.9174	362.171	Propafenone;Pipernonaline;Retrofractamide D		362.17	362.173	48.0607	50.7892	11	410;1776;3319;4698;5732;6814;7801;9056;10260;11472;12670	59.01389;85.005;128.0093;141.0176;142.0258;148.0538;149.0974;164.0824;193.1585;205.124;219.09;220.1464;220.4784;221.1537;233.1559;276.1598;362.1722|410;120;3649;8289;539;144;259;132;714;750;3275;6681;150;42884;370;19864;32055	1	-0.00825644	-0.000669768	0.00238309	0.0152924	-0.0315913	-0.000571501	5.16258	3	0.764706	5.05465	3	0.790033	5.07371	3	0.755719	0.173477	0.760759	0.28706	0.542028	0.107936	0.272793	0.564167	0.479162	0.319517	0.0888772	0.77423	0.11113	0.869611	0.060675	0.0190588
ID432	FT0432	417.603	364.062	7-Hydroxyamoxapine;8-Hydroxyamoxapine;(Z)-N-Feruloyl-5-hydro		364.057	364.067	415.443	418.35	9	413;1779;3321;4700;5734;7802;9059;11473;12673	59.01429;74.02412;118.0505;200.0542|465;4981;9791;2382	1	-0.0203452	-0.00205462	-0.0280218	-0.00635295	-0.0525225	0.0182387	4.34006	3	0.309641	4.09748	2	0.28268	4.20282	2	0.249183	0.120876	0.917662	0.220993	0.655622	0.242574	0.468879	0.328939	0.623795	0.204958	0.137239	0.622597	0.205793	0.767416	0.114969	0.105335
ID433	FT0433	390.694	373.009	NCGC00380847-01!(1R)-2-chloro-1,7-dihydroxy-3,9-dimethoxy-1-		373.008	373.01	389.679	407.333	11	416;1781;3324;4703;5737;6817;7804;9061;10262;11474;12674	59.01409;127.0001;141.0162;209.0042;223.02|38049;39034;37154;2777;1033	1	0.0099227	-0.00128873	-0.00650523	0.00580974	-0.00786598	-0.00202281	5.46115	3	0.859477	5.61196	3	0.925654	5.53325	3	0.892974	0.000780706	3.10751	0.00590685	2.22864	-0.150804	0.0211918	1.67383	0.126731	0.897116	-0.072094	0.00717349	2.14427	0.0465081	1.33247	-0.0787102
ID434	FT0434	388.352	374.015	5-amino-1-(5-phospho-D-ribosyl)imidazole-4-carboxylate;N5-Ca		374.011	374.038	386.479	394.143	9	1783;4704;5738;6818;7805;9062;10263;11475;12675	59.0134;126.9994;127.6535;128.0358;141.0191;142.0224;150.0186;210.0387;232.0201|164;60;36;8825;126;36;203;1920;183	1	0.018313	0.0015858	-0.035083	-0.00166188	0.00760062	-0.0140933	4.38251	1	0.340686	4.69601	3	0.648693	4.62117	3	0.543301	0.116586	0.933355	0.218647	0.660257	-0.313501	0.210163	0.677444	0.421722	0.374973	-0.238663	0.101954	0.991597	0.272822	0.564121	-0.0748381
ID435	FT0435	432.048	375.152	MMV676064;3-Hydroxyquinine;11-Hydroxytubotaiwine		375.15	375.154	430.863	432.652	8	4705;5739;6820;7807;9063;10264;11477;12676	74.0242;118.0503;242.0786|3822;5088;516	1	0.03006	0.0169589	-0.0435146	0.0250824	-0.0254783	-0.0319494	3.59655	0	0.00735294	4.0841	3	0.267974	4.04298	3	0.142157	0.00652748	2.18525	0.0268005	1.57186	-0.48755	3.30113e-05	4.48134	0.0022732	2.64336	-0.446424	0.69127	0.160352	0.818997	0.0867175	-0.041126
ID436	FT0436	411.286	376.07	NCGC00180355-02_C21H13N3O3_		376.069	376.072	409.639	412.031	11	417;1784;3326;4706;5740;6821;7808;9064;10265;11478;12677	59.0142;88.04006;112.0519;130.0619;141.0161;170.0431;194.0532;212.0651;294.0677|15047;65205;1426;36750;9345;6412;1189;27117;422	1	-0.00672881	0.0143364	-0.0141166	0.00110696	-0.0180531	-0.00188906	4.93419	3	0.686275	4.85467	3	0.718954	5.01198	3	0.734477	0.337828	0.471305	0.474337	0.323913	0.0795167	0.172169	0.764045	0.373092	0.428184	-0.0777947	0.107977	0.966667	0.273913	0.562387	0.157311
ID437	FT0437	451.736	376.099	Lactosamine;6-(alpha-D-Glucosaminyl)-1D-myo-inositol;Gravacr		376.099	376.099	451.736	451.736	1	1785	78.95866;96.97082;140.0126;152.995;171.008;182.0204;214.0474;256.0598;376.102|778;76;60;362;509;519;208;2029;111	1	-0.00784904	-0.00744493	-0.00202715	-0.0119217	0.0144918	0.00783717	3.9889	1	0.0866013	3.88856	0	0.153595	3.88856	0	0.0637255	0.373901	0.427243	0.48418	0.314993	0.100343	0.373901	0.427243	0.537705	0.269456	0.100343
ID438	FT0438	411.356	377.073	7-Methylguanosine 5'-phosphate;Acaciabiuronic acid;2-O-beta-		377.069	377.074	409.639	412.653	10	418;1786;3327;4707;5741;7810;9065;10266;11479;12678		0	-0.0114597	0.0147533	-0.0241229	0.00570447	-0.0181865	-0.000361427	4.07606	3	0.130719	3.95247	2	0.186275	4.14295	3	0.205882	0.34536	0.461727	0.479756	0.31898	0.123587	0.122136	0.913157	0.31661	0.499476	-0.0668873	0.18468	0.73358	0.358605	0.445383	0.190475
ID439	FT0439	45.2697	378.918			378.916	378.919	44.8828	46.2494	7	419;1787;4708;5743;7811;9066;12679		0	-0.00224652	-0.0161576	-0.030393	0.0694327	-0.0323293	0.00244776	4.3969	2	0.351307	4.4608	2	0.522876	4.29712	1	0.32598	0.724313	0.140074	0.789265	0.102777	-0.0638929	0.531502	0.274495	0.669504	0.174247	0.0997803	0.39055	0.408324	0.577657	0.23833	-0.163673
ID440	FT0440	388.794	381.008	Olsalazine-O-sulfate		381.006	381.009	387.511	409.958	9	420;3328;4709;4710;7812;9067;10267;11480;12680		0	-0.00551749	0.0359525	0.0212057	0.0626142	-0.0286177	-0.049388	4.06234	2	0.122549	3.94685	1	0.183007	4.25164	3	0.296569	0.642702	0.19199	0.71892	0.143319	0.115487	0.385925	0.413497	0.550778	0.259023	-0.1893	0.235857	0.627351	0.427246	0.369322	0.304787
ID441	FT0441	38.4408	381.232	NCGC00347585-02!(1,9,9b-trihydroxy-6,6,9a-trimethyl-3,5,5a,7		381.23	381.235	37.3557	39.5705	11	421;1788;3329;4711;5744;6822;7813;9068;10268;11481;12681	59.01325;79.95689;80.96548;94.9816;95.95169;96.96011;122.9749;167.0024;239.0746;253.0908;254.0989;267.107;380.0629;381.2321|252;7224;384;384;1411;54789;3436;276;930;2873;204;617;801;309338	1	-0.00397885	-0.034523	0.0274521	0.0434481	-0.0079257	0.00386842	5.20057	3	0.776961	5.15334	3	0.819444	4.84795	3	0.668301	0.657886	0.18185	0.731457	0.135811	0.0472259	0.037943	1.42087	0.180454	0.743635	0.352616	0.0453398	1.34352	0.157475	0.802789	-0.30539
ID442	FT0442	423.313	382.134	MMV676477;MMV688934;N-Acetyllactosamine		382.133	382.135	422.829	424.037	8	422;1789;3331;7815;9070;10270;11482;12682	59.01429|420	0.666667	-0.0345954	0.0412949	0.00989118	-0.00731693	0.0142967	-0.00201548	4.76033	3	0.591503	4.22596	0	0.368873	4.79392	3	0.638072	9.4085e-07	6.02648	8.38749e-05	4.07637	0.534377	0.193756	0.712746	0.401266	0.396567	-0.0335857	7.02181e-06	5.15355	0.000315171	3.50145	0.567962
ID443	FT0443	444.066	382.099	Chloroaustralasine B;Succinyladenosine;Pyriminobac-methyl		382.098	382.1	441.807	444.809	11	423;1790;3330;4712;5745;6823;7814;9069;10269;11483;12683	78.95897;127.0519;140.0109;145.0614;152.9953;171.0051;214.0482;382.1008|25797;975;41647;2972;15346;848;67970;649	1	-0.00334845	-0.00100584	-0.0096368	0.0100988	-0.0138339	-0.000357789	4.7119	3	0.565359	4.68545	3	0.642157	4.69257	3	0.583333	0.542623	0.265502	0.633666	0.198139	0.0264499	0.620329	0.207378	0.747862	0.126179	0.0193353	0.895368	0.0479985	0.944043	0.0250084	0.00711466
ID444	FT0444	38.5236	382.233	NCGC00386076-01_C19H33N3O5_2,8-Diisobutyl-5-methyl-1-oxa-4,7		382.227	382.239	37.4831	39.6136	9	424;1791;3332;4713;5746;6824;7816;9071;12684		0	-0.00693583	-0.0555095	0.0110361	0.0555023	-0.0352442	0.021348	4.49561	3	0.421569	4.44591	3	0.511438	3.97347	1	0.104575	0.665037	0.177154	0.737788	0.132068	0.0496984	0.0160048	1.79575	0.10623	0.973753	0.52214	0.0172384	1.7635	0.0838215	1.07664	-0.472441
ID445	FT0445	396.812	387.026	13alpha-Hydroxydolineone;4,7-dihydroxy-3-[(4-hydroxy-2-oxo-2		387.025	387.027	396.325	397.802	11	428;1794;3335;4714;5747;6825;7817;9072;10272;11485;12686	58.83861;59.01422;59.40234;97.02653;140.5896;141.0175;141.616;141.755;222.3397;223.0202;305.0233|10459;4489384;1879;1238;14359;7574581;3429;2818;1355;419963;93632	1	0.0025176	0.00218218	-0.00476421	0.00418756	-0.0130789	-0.000176929	7.15042	3	0.995915	7.19155	3	0.995098	7.18722	3	0.995915	0.234563	0.62974	0.361769	0.441569	-0.0411279	0.352269	0.453126	0.537705	0.269456	-0.0368003	0.888574	0.0513064	0.942875	0.0255457	-0.00432761
ID446	FT0446	355.788	387.153	Bufotenine O-glucoside;Nisoldipine;Nisoldipine (Sular)		387.15	387.153	350.152	360.803	6	429;1795;3336;10273;11486;12687	88.04025;146.0813;218.1047|3118;2214;2884	1	-0.0338191	0.0140175	0.014213	-0.0280321	0.0320273	0.050834	4.29613	3	0.275327	3.76787	0	0.0849673	4.10769	3	0.19281	4.33326e-05	4.36318	0.000715615	3.14532	0.528265	0.0090896	2.04146	0.0752071	1.12374	0.188439	0.000294926	3.53029	0.00529505	2.27613	0.339826
ID447	FT0447	396.812	388.028	Tetraphyllin B sulfate		388.027	388.029	396.325	397.802	11	430;1796;3337;4715;5748;6826;7818;9073;10274;11487;12688		0	0.00219262	0.00124289	-0.00518262	0.00310096	-0.0105613	-0.000197998	6.0906	3	0.96732	6.12821	3	0.970588	6.12088	3	0.969771	0.208728	0.680418	0.33083	0.480395	-0.0376044	0.365816	0.436738	0.537705	0.269456	-0.0302834	0.794159	0.100092	0.883493	0.0537971	-0.00732099
ID448	FT0448	476.546	388.936	Idoxuridine		388.935	388.936	476.499	476.697	3	432;1798;3339		0	-0.0228719	-0.0167266	0.0177042	-0.0135826	0.00737653	0.02326	4.18043	3	0.205882	3.84359	0	0.125	3.84359	0	0.0473856	4.7819e-05	4.3204	0.000747095	3.12662	0.336839	4.7819e-05	4.3204	0.0026257	2.58075	0.336839
ID449	FT0449	396.812	389.029	2-O-p-Coumaroylhydroxycitric acid;3,4,5-trihydroxy-6-[(7-hyd		389.028	389.03	396.325	397.802	11	433;1799;3340;4716;5749;6827;7819;9075;10276;11488;12690		0	0.0022271	0.00113272	-0.00772007	0.00313033	-0.0108398	-0.00228398	5.39862	3	0.839869	5.44189	3	0.895425	5.43508	3	0.870098	0.172054	0.764335	0.285491	0.544407	-0.0432747	0.296128	0.52852	0.501356	0.299854	-0.0364637	0.829727	0.0810648	0.90664	0.0425652	-0.00681107
ID450	FT0450	396.812	390.033			390.032	390.035	394.993	398.09	11	434;1800;3341;4717;5750;6828;7820;9076;10277;11489;12691		0	0.000647643	0.000209436	-0.0104355	0.00577327	-0.00997605	0.0046465	4.40743	3	0.357843	4.43342	3	0.500817	4.4273	3	0.417484	0.528467	0.276982	0.625927	0.203476	-0.0259861	0.578566	0.237647	0.710684	0.148323	-0.0198718	0.89942	0.0460375	0.945699	0.0242471	-0.00611433
ID451	FT0451	460.042	390.899			390.898	390.9	459.342	461.171	11	435;1801;3342;4718;5751;6829;7821;9077;10278;11490;12692		0	-0.00982613	-0.00430252	-0.0229331	0.000772751	-0.00923428	0.0164016	4.38389	3	0.341503	4.28427	3	0.416667	4.31548	3	0.341503	0.192389	0.715821	0.310662	0.507711	0.0996252	0.482583	0.316428	0.632965	0.19862	0.068408	0.782006	0.10679	0.874977	0.0580034	0.0312172
ID452	FT0452	415.363	391.08	1-O-Feruloylglucose;Veranisatin B;1-O-2'-Hydroxy-4'-methoxyc		391.078	391.082	414.114	416.06	8	436;1802;3343;7822;9078;10279;11491;12693		0	-0.0311691	0.0251966	0.0141047	-0.00108495	-0.00700781	-0.000741514	4.12189	3	0.163399	3.6463	0	0.0285948	4.0391	3	0.140523	3.75168e-05	4.42577	0.000663717	3.17802	0.475587	0.0491777	1.30823	0.204851	0.688563	0.0827937	2.36864e-05	4.6255	0.000891678	3.04979	0.392794
ID453	FT0453	498.069	393.031	NCGC00380829-01!1-[(Z)-but-2-en-2-yl]-2,8-dichloro-3,9-dihyd		393.03	393.033	496.441	499.05	10	438;1803;3344;4719;5752;7823;9079;10280;11492;12695	78.72404;78.95909;96.96885;158.9247;176.9345;178.0015;196.0119;241.0117;275.9793|99;56112;904;2638;599;5777;14739;116;505	1	-0.0460819	0.0714044	-0.0219742	-0.00251879	0.0142148	-0.0110402	4.56134	3	0.472222	3.90091	2	0.159314	4.80842	3	0.644608	0.00478887	2.31977	0.0215768	1.66601	0.660428	0.00330285	2.48111	0.0362713	1.44044	-0.247086	0.00141806	2.8483	0.0156121	1.80654	0.907515
ID454	FT0454	40.8203	397.221	NCGC00381146-01!2-[5-[2-[2-[5-(2-oxopropyl)oxolan-2-yl]propa		397.218	397.224	39.7693	41.5247	11	440;1806;3347;4720;5753;6830;7826;9080;10282;11495;12697	59.01432;64.97017;79.95744;80.96439;94.98098;95.95173;96.66803;96.96036;122.9749;123.9819;167.001;183.0142;183.175;211.0269;227.0216;229.0394;396.0028;397.2266|258;363;10351;493;591;2092;168;70664;4969;144;924;416;932;322;144;132;1154;474300	1	-0.00465711	-0.0298672	0.0222561	0.0463588	-0.0192119	0.00369105	5.41251	3	0.843954	5.35633	3	0.875	5.09281	3	0.767157	0.661566	0.179427	0.734869	0.13379	0.0561765	0.0497191	1.30348	0.205687	0.686792	0.3197	0.0371674	1.42984	0.136397	0.865195	-0.263523
ID455	FT0455	432.652	398.118	Coralyne Chloride;8-Methyldihydrochelerythrine;Phentolamine	+	398.115	398.12	431.196	433.736	7	4721;5754;6831;7827;9081;11497;12698	59.01421;141.0159;168.043;242.0799|11770;6638;247;981	1	0.0382455	-0.0138822	-0.0422615	0.00158125	-0.0474077	0.00734572	3.65678	0	0.0179739	4.26229	3	0.40768	3.90355	2	0.0710784	0.00124159	2.90602	0.00813848	2.08946	-0.605501	0.129799	0.886727	0.324633	0.488608	-0.24677	0.0744155	1.12834	0.223822	0.650097	-0.358731
ID456	FT0456	40.6253	398.222	Talinolol;Famprofazone		398.219	398.228	39.7693	41.5247	10	441;1807;3348;4722;5755;6832;7828;9082;10283;11496		0	-0.0047574	-0.0364483	0.0431871	0.0329653	-0.0368573	-0.0240767	4.70488	3	0.556373	4.63637	3	0.617647	4.30493	2	0.332516	0.541169	0.266667	0.633666	0.198139	0.0685042	0.0654762	1.18392	0.239669	0.620388	0.399946	0.0966969	1.01459	0.263043	0.579974	-0.331442
ID457	FT0457	357.436	398.94	Perfluorohexane sulfonic acid		398.938	398.943	355.489	360.458	11	442;1808;3349;4723;5756;6833;7829;9083;10284;11498;12699	59.01418;156.9815;158.9982;173.0138;202.9875;217.0023|453;144;300;201;929;828	1	-0.00747284	0.00724727	-0.00425165	0.0121123	-0.0181058	-0.00945143	4.24152	3	0.249183	4.14191	3	0.308007	4.24385	3	0.291667	0.333208	0.477285	0.468829	0.328985	0.0996137	0.977924	0.00969484	0.982806	0.00753237	-0.00232579	0.111712	0.951902	0.273913	0.562387	0.101939
ID458	FT0458	421.05	400.129	Nequinate;Propericiazine;MMV020165		400.129	400.131	420.167	422.15	4	443;1809;3352;9084	74.02543;118.0502;259.0909|938;2562;2021	1	-0.0412289	-0.0283591	0.0378675	-0.00696276	-0.00594835	0.0189675	4.31579	3	0.292484	3.71277	0	0.0563725	3.71277	0	0.0163399	0.00031383	3.50331	0.0030203	2.51995	0.603024	0.00031383	3.50331	0.010525	1.97778	0.603024
ID459	FT0459	358.769	400.036			400.035	400.038	358.618	358.921	2	10285;12700		0	-1.266e-05	0.0252034	-0.0191985	0.013174	0.0441108	0.00284433	3.60517	0	0.00898693	3.60517	0	0.0171569	3.84909	2	0.0547386						0.128459	0.891235	0.322617	0.491313	-0.243919	0.128459	0.891235	0.282278	0.549322	0.243919
ID460	FT0460	411.742	402.036			402.035	402.037	411.286	412.717	8	444;1810;3353;7830;9085;10286;11499;12702		0	-0.0245781	0.020609	0.00968377	0.00438934	-0.00461568	-0.0102899	4.35383	3	0.320261	3.98693	0	0.206699	4.30408	3	0.330882	0.000248651	3.60441	0.00257869	2.5886	0.366896	0.182531	0.738664	0.384812	0.414752	0.0497435	2.74612e-06	5.56128	0.000160236	3.79524	0.317153
ID461	FT0461	466.617	402.088	3-Methylpentyl glucosinolate;4-Methylpentyl glucosinolate;He		402.084	402.091	465.508	467.781	8	4724;5757;6834;7832;9086;10288;11501;12703	70.0299;74.02516;82.02963;87.05527;112.0413;113.0359;123.0555;124.0398;127.0506;128.0347;131.046;141.0663;145.0605;146.0469;167.0459;175.0723;180.0776;185.0562;198.0875;224.0683;242.0776;260.0878;286.1042;304.1147|947;4089;480;1672;358;422;1445;1316;312;4195;4782;15964;300;469;19154;494;2300;3166;12422;252;29287;7714;1160;18140	1	0.0288181	0.0109461	-0.033824	0.0120083	-0.0130786	-0.0146159	3.73752	0	0.0302288	4.18427	3	0.327614	4.10522	3	0.189542	0.000377226	3.4234	0.0034379	2.46371	-0.446751	0.000411103	3.38605	0.0115491	1.93745	-0.367692	0.207889	0.682169	0.388654	0.410437	-0.0790584
ID462	FT0462	375.704	401.963			401.962	401.965	374.992	376.308	4	7831;10287;11500;12701	59.01333;79.95753;124.0057;206.0062|71;48;876;68	1	0.00309924	0.0563534	-0.00937197	-0.0141087	-0.0169042	0.000601312	3.5374	0	0.00408497	3.5374	0	0.00653595	3.97787	3	0.107843						0.0129865	1.88651	0.0896439	1.04748	-0.440476	0.0129865	1.88651	0.0711513	1.14782	0.440476
ID463	FT0463	433.338	402.164	MMV020081		402.162	402.165	432.193	434.152	11	445;1811;3354;4725;5758;6835;7833;9087;10289;11502;12704	58.02996;67.03027;74.02415;78.95915;82.02943;84.04489;86.02417;99.05621;101.0718;109.0405;127.0505;128.0345;144.6217;145.0617;152.9953;168.0427;242.0789;402.1658|1421;1409;5073;3587;1187;8452;748;1067;5328;36599;122238;30533;1511;416978;2138;4685;12919;1582	1	0.0368893	0.0283809	-0.0456963	0.0364944	-0.0384739	-0.0368595	4.70116	3	0.553922	5.28438	3	0.852941	5.27619	3	0.821895	0.00661732	2.17932	0.0269627	1.56924	-0.583221	0.000755735	3.12163	0.0163023	1.78775	-0.575026	0.941276	0.0262832	0.967302	0.0144378	-0.00819476
ID464	FT0464	472.591	402.995	STD_UDP-diNa;URIDINE 5'-DIPHOSPHATE;URIDINE 5'-DIPHOSPHATE	+	402.992	403	469.467	504.32	13	446;1812;1813;3355;3356;4726;5760;6836;7834;9089;10291;11504;12706	78.95873;96.96968;111.0191;158.9246;174.9801;176.9348;192.9921;211.0005;243.0801;272.9571;290.9669;305.0177;323.0269;384.983;402.9944|67634;3603;19732;81216;2249;1679;2175;1350;754;15466;2889;9073;3478;11569;42085	1	-0.0500876	0.000185567	-0.00733388	0.011979	-0.00551543	0.0261797	5.248	3	0.794118	4.57465	3	0.585784	4.877	3	0.686275	0.00766718	2.11536	0.0302414	1.5194	0.673346	0.00420771	2.37595	0.0430756	1.36577	0.370998	0.108505	0.964549	0.273913	0.562387	0.302347
ID465	FT0465	387.027	402.999	Orotidylic acid;URIDINE 5'-DIPHOSPHATE;URIDINE 5'-DIPHOSPHAT		402.998	403.002	386.684	388.794	7	447;5761;7835;9088;10290;11503;12707		0	-0.0034755	0.047958	-0.00307499	0.0352655	-0.0296765	0.00256451	3.95591	1	0.0792484	3.89162	1	0.154412	4.24781	3	0.294935	0.755532	0.121747	0.810076	0.0914744	0.0642938	0.153043	0.815185	0.353486	0.451628	-0.291898	0.025212	1.59839	0.106603	0.972232	0.356192
ID466	FT0466	433.338	403.167	LysoPA(a-13:0/0:0);LysoPA(i-13:0/0:0);(S,E)-2-(4,8-dimethyln		403.164	403.169	432.193	434.562	9	1814;4727;5763;6837;7836;9090;10292;11505;12708		0	0.0480535	0.0304059	-0.0684804	0.0295718	-0.0178309	-0.0659373	3.65739	1	0.0187908	4.43515	3	0.501634	4.41347	3	0.406863	0.00414916	2.38204	0.0191243	1.71841	-0.777758	0.00170747	2.76765	0.0245992	1.60908	-0.756076	0.814661	0.0890231	0.901146	0.0452047	-0.0216823
ID467	FT0467	374.359	403.923			403.921	403.926	373.564	376.308	9	448;1817;5764;6838;7837;9091;10293;11506;12709	79.95737;124.0055;126.0026|60;383;36	1	-0.0016767	0.0386751	-0.00173673	0.0113479	0.00206604	0.00609611	3.81284	2	0.0408497	3.76705	2	0.0841503	4.06497	3	0.160131	0.797863	0.0980715	0.841956	0.0747107	0.0457841	0.125653	0.900826	0.321077	0.493391	-0.25213	0.0481979	1.31697	0.164947	0.782655	0.297914
ID468	FT0468	411.319	405.095	Linusitamarin;Perilloside E;4-Hydroxy-5-(phenyl)-valeric aci		405.093	405.098	409.639	412.031	10	450;1819;3358;4729;5766;7838;9092;10294;11508;12711	59.01326;88.0401;130.0605;141.0178;170.0447;199.0688;212.0693;241.0915|36;364;128;36;80;48;60;96	1	-0.0515896	0.0360797	0.00285862	0.0147724	-0.0100197	-0.00471308	4.53915	3	0.453431	3.80776	2	0.109477	4.4111	3	0.404412	0.00334843	2.47516	0.0165235	1.7819	0.731393	0.0286845	1.54235	0.150004	0.823898	0.12805	0.00602659	2.21993	0.0411288	1.38585	0.603343
ID469	FT0469	486.001	405.983			405.982	405.987	484.019	486.881	10	451;1820;3359;4730;6839;7839;9093;10295;11509;12712	78.95939;96.96881;176.9346;210.0272|361;128;71;181	1	-0.0116854	0.0138156	0.0147155	-0.00281507	-0.00634881	-0.00258412	4.13889	3	0.17402	3.92569	2	0.175654	4.12498	3	0.200163	0.112129	0.950282	0.218647	0.660257	0.213202	0.781086	0.107301	0.863268	0.0638542	0.0139138	0.137962	0.860241	0.291629	0.535169	0.199288
ID470	FT0470	356.231	410.001	Cyclothiazide;omega-COOH-tetranor-LTE3;MMV090930		410	410.003	355.443	358.158	8	452;1822;3363;5768;7841;9094;11510;12714	59.01445;130.0867;214.0476|264;6779;132	1	-0.0452573	-0.0109877	-0.0151493	0.00238692	-0.0293116	0.0163645	4.43618	3	0.378268	3.85186	1	0.132353	4.01989	2	0.124183	0.00500337	2.30074	0.0222557	1.65256	0.58432	0.0444209	1.35241	0.196029	0.707679	0.416288	0.386485	0.412868	0.573827	0.241219	0.168032
ID471	FT0471	404.66	410.986			410.985	410.987	399.477	405.991	9	453;4732;5769;6840;7842;9095;10298;11511;12715		0	0.022792	0.0166502	-0.00759784	0.0224436	-0.0251027	-0.00648833	4.32033	1	0.294935	4.64238	3	0.621732	4.60848	3	0.534314	0.0344072	1.46335	0.0947182	1.02357	-0.322044	0.0490313	1.30953	0.204851	0.688563	-0.288143	0.325572	0.487353	0.542775	0.26538	-0.0339001
ID472	FT0472	460.241	412.88			412.879	412.883	459.342	461.171	11	454;1823;3364;4733;5770;6841;7843;9096;10299;11512;12716		0	-0.00755125	-0.00708776	-0.0178374	0.00185899	-0.0150477	0.0137993	4.541	3	0.456699	4.46708	3	0.527778	4.45762	3	0.435458	0.305761	0.514617	0.436466	0.36005	0.0739197	0.35535	0.449344	0.537705	0.269456	0.0833845	0.926083	0.03335	0.9622	0.0167344	-0.0094648
ID473	FT0473	358.964	412.955			412.954	412.957	355.515	362.947	11	455;1824;3365;4734;5771;6842;7844;9097;10300;11513;12717	59.01419;156.9817;173.0133;217.0017|5591;1483;4229;14007	1	-0.00771138	0.0175826	0.00189307	0.0203979	-0.0123574	-0.0106002	4.55059	3	0.462418	4.43741	3	0.507353	4.61471	3	0.539216	0.157708	0.802146	0.268771	0.570617	0.113181	0.273391	0.563215	0.479162	0.319517	-0.0641206	0.0289919	1.53772	0.115948	0.935736	0.177302
ID474	FT0474	358.594	414.052	Bendamustine HCL		414.049	414.056	357.826	359.926	8	456;1825;3366;7845;9098;10301;11514;12718	59.0142;71.01393;88.04018;146.0827;153.9886;181.9851;198.0524;217.0035;218.103;256.0573;316.083|228;537;6557;5930;1669;251;144;216;14359;2696;421	1	-0.0249044	0.0384344	0.00478065	-0.00401384	0.00602045	-0.00373995	4.1819	3	0.207516	3.79339	0	0.101307	4.27308	3	0.314542	4.3841e-05	4.35812	0.000715615	3.14532	0.388515	0.0112579	1.94854	0.0830831	1.08049	-0.091179	7.88664e-09	8.10311	9.20371e-06	5.03604	0.479694
ID475	FT0475	460.934	414.845			414.843	414.847	460.01	461.373	11	457;1826;3367;4735;5772;6843;7846;9099;10302;11515;12719		0	-0.00056729	-0.0107866	-0.0156773	0.006625	-0.00969763	0.0175428	4.32419	3	0.299837	4.34996	3	0.450163	4.25718	3	0.301471	0.626308	0.203212	0.704158	0.15233	-0.0257641	0.357547	0.446666	0.537705	0.269456	0.067017	0.30981	0.508905	0.526271	0.278791	-0.0927811
ID476	FT0476	410.019	416.051	Celecoxib		416.049	416.053	409.573	411.303	11	458;1827;3368;4736;5773;6844;7847;9100;10303;11516;12720	59.01413;88.04002;141.0162;170.0427;223.0203;252.0465;334.0491|39389;110457;51620;156643;2138;9532;2685	1	-0.0447452	0.0261911	0.000249364	0.00492931	-0.0154765	-0.00241064	5.46816	3	0.861928	4.8346	3	0.70915	5.32011	3	0.837418	0.00109116	2.96211	0.00754383	2.12241	0.633559	0.00893363	2.04897	0.0744264	1.12827	0.148052	0.00344485	2.46283	0.0281129	1.55109	0.485507
ID477	FT0477	410.112	417.055	7-Hydroxy-2-methyl-4-oxo-4H-1-benzopyran-5-carboxylic acid 7		417.054	417.056	409.573	411.352	8	459;1828;3369;7848;9101;10304;11517;12721		0	-0.031193	0.0167193	0.0131444	-0.00208684	-0.0092359	-0.00631859	4.55567	3	0.468137	4.09058	0	0.278595	4.41731	3	0.410948	2.042e-05	4.68994	0.000463496	3.33395	0.465096	0.00640659	2.19337	0.05863	1.23188	0.138369	4.64604e-05	4.33292	0.00142682	2.84563	0.326728
ID478	FT0478	42.6281	417.203	(9S,10S)-10-hydroxy-9-(phosphonooxy)octadecanoate;1-pentadec		417.201	417.213	42.2794	44.0726	9	460;1829;3370;4737;5774;7849;10305;11518;12722	108.0217;155.988;171.9843;183.0104;275.0374;276.0458;289.0542;290.0622;303.0686;304.0772;317.0837;359.1334;373.1473;415.9321;417.2106;417.3363|144;432;1070;404;4133;967;39208;7247;2195;364;288;216;340;398;104859;249	1	-0.0134154	-0.00479535	-0.0214546	0.00137417	-0.0062284	0.0571179	4.83959	3	0.64134	4.69682	2	0.650327	4.71394	3	0.591503	0.60604	0.217499	0.687798	0.162539	0.142772	0.390246	0.408662	0.554928	0.255763	0.12565	0.94898	0.0227431	0.973683	0.0115826	0.017122
ID479	FT0479	374.13	417.937			417.936	417.939	373.298	375.249	11	462;1830;3371;4738;5775;6845;7850;9102;10306;11519;12723	59.01326;79.957;124.0069;156.9915;221.9843|1519;3536;67558;300;2953	1	-0.0137429	0.0352703	-0.000535625	0.00999798	-0.00383064	0.00307273	4.80259	3	0.613562	4.58957	3	0.591503	4.95149	3	0.712418	0.0531212	1.27473	0.129416	0.888012	0.21302	0.0713021	1.1469	0.252589	0.597585	-0.14889	0.00579766	2.23675	0.0398081	1.40003	0.361911
ID480	FT0480	451.736	418.006	Ceftizoxime;MMV687794		418.005	418.006	451.406	452.11	3	1831;3372;7851	79.95808;112.9355;128.0353;143.0473;144.9067;144.9147;179.0469;210.0891;254.0779;272.0871;304.0605;306.0729;306.0797;418.0019|84;367;346;627;125;36;172;156;235;535;84;36;48;331	1	-0.0211713	-0.0177048	-0.00106974	-0.00997193	0.00969585	-0.00594834	4.01848	2	0.0964052	3.74554	0	0.0735294	3.74554	0	0.0236928	0.116141	0.935014	0.218647	0.660257	0.272941	0.116141	0.935014	0.314088	0.502948	0.272941
ID481	FT0481	42.6733	418.205	Drotaverine		418.202	418.207	42.4259	43.9444	6	463;1832;3374;4739;7852;9103		0	-0.0211439	-0.0381484	0.0086993	0.0238706	-0.0318749	-0.0318964	4.36193	3	0.32598	4.10438	1	0.285131	3.92951	0	0.0825163	0.245894	0.609252	0.37611	0.424685	0.257555	0.00412468	2.38461	0.0428727	1.36782	0.432424	0.373901	0.427243	0.561573	0.250594	-0.174869
ID482	FT0482	416.743	419.085	BROMO-3-HYDROXY-4-(SUCCIN-2-YL)-CARYOLANE gamma-LACTONE;6-({		419.083	419.086	416.159	417.395	7	465;1834;3375;9104;10308;11520;12725		0	-0.0231916	0.03387	-0.00650042	-0.038886	-0.00155381	-0.00447969	4.02813	3	0.101307	3.66808	0	0.0343137	4.13325	3	0.203431	0.00116359	2.9342	0.00782012	2.10679	0.36005	0.243858	0.612864	0.457422	0.339683	-0.105121	0.00184941	2.73297	0.0185931	1.73065	0.465171
ID483	FT0483	374.13	419.936			419.933	419.938	373.298	375.777	11	466;1835;3376;4740;5776;6846;7853;9105;10309;11521;12726	59.01395;79.95739;124.0067;126.0024;221.9833|413;946;23365;4448;365	1	-0.0131382	0.0331076	-0.0038769	0.00480589	-0.00422969	0.00239905	4.25414	3	0.257353	4.05599	3	0.245915	4.40117	3	0.395425	0.0675428	1.17042	0.151261	0.820274	0.198154	0.0669289	1.17439	0.242069	0.616061	-0.147032	0.00570937	2.24341	0.0396598	1.40165	0.345186
ID484	FT0484	439.423	420.144	Norepanorin;Colchicine;Glaudine		420.142	420.145	438.753	440.288	10	467;1836;3377;4741;5777;7854;9106;10310;11522;12727	74.02527;99.05591;128.0347;143.0458;160.007;179.0457;210.0877;254.0786;272.0888;306.0756|324;561;2832;6680;989;1159;1270;864;1349;2650	1	-0.035152	0.00312048	-0.00993165	0.0159943	-0.0167504	0.00366885	4.45368	3	0.395425	4.00471	2	0.218137	4.22357	3	0.263072	0.0390677	1.40818	0.103663	0.984375	0.448974	0.000660932	3.17984	0.0157643	1.80232	0.230116	0.20984	0.678111	0.391188	0.407614	0.218858
ID485	FT0485	36.8077	421.225	2-Methylacetophenone;bonactin;NCGC00180835-03!2-[5-[2-[2-[5-		421.222	421.228	35.7166	38.2129	11	470;1839;3380;4743;5779;6848;7857;9108;10313;11525;12730	79.95695;80.96533;96.96024;227.1296;291.0931;293.1796;421.226|715;124432;547;1228;483;702;93923	1	-0.00607494	0.0194067	0.0548672	0.069605	0.0331181	-0.0726132	5.2492	3	0.794935	5.10645	3	0.808007	5.28064	3	0.823529	0.339516	0.46914	0.474927	0.323373	0.142753	0.926754	0.0330353	0.955221	0.019896	-0.031442	0.600587	0.221424	0.752831	0.123303	0.174195
ID486	FT0486	485.193	421.063	{[3,4-dihydroxy-5-(hydroxymethyl)-2-{[3,4,5-trihydroxy-6-(hy		421.062	421.064	483.293	485.823	11	469;1838;3379;4742;5778;6847;7856;9107;10312;11524;12729	62.96414;78.72348;78.95924;96.96881;102.9697;120.9803;158.9247;176.9343;192.0172;200.9461;210.0282;271.9837;289.9941|1091;980;348696;34769;907;9376;11904;9752;23901;3283;91550;552;3348	1	-0.0284216	0.0381813	-0.00814906	0.0145033	-0.012752	-0.00205945	5.46612	3	0.861111	5.06506	3	0.792484	5.54634	3	0.897876	0.0327783	1.48441	0.0925641	1.03356	0.401061	0.167086	0.77706	0.369205	0.432733	-0.0802167	0.0150095	1.82363	0.0785476	1.10487	0.481278
ID487	FT0487	485.147	422.069	Pyraclostrobin		422.067	422.071	483.293	485.823	8	471;1840;3381;7858;9109;10314;11526;12731		0	-0.0219941	0.0342022	0.00849249	0.00264599	1.99864e-05	-0.0109293	4.50921	3	0.433824	4.16388	0	0.319444	4.5828	3	0.51634	0.000333772	3.47655	0.00316163	2.50009	0.345331	0.096933	1.01353	0.294209	0.531345	-0.0735915	1.19775e-05	4.92163	0.000517693	3.28593	0.418922
ID488	FT0488	511.767	422.086	(R)-2-Hydroxy-7,8-dimethoxy-2H-1,4-benzoxazin-3(4H)-one 2-gl		422.086	422.087	510.813	512.721	2	472;1841	99.05891;115.0021;128.0355;143.0451;148.9934;210.0884;254.0768;272.0896;306.0756|84;370;191;510;157;72;84;156;192	1	-0.0143252	-0.00648875	0.0228055	0.00595657	0.00124737	0.0397013	3.95136	2	0.0751634	3.72057	0	0.0596405	3.72057	0	0.0179739	0.122838	0.910667	0.223224	0.65126	0.230786	0.122838	0.910667	0.317748	0.497917	0.230786
ID489	FT0489	36.8642	422.228	LysoPE(0:0/14:1(9Z));LysoPE(14:1(9Z)/0:0);NCGC00380312-01_C2		422.226	422.231	35.7166	37.6366	11	473;1842;3382;4744;5780;6849;7859;9110;10315;11527;12732		0	-0.00387505	0.015138	0.052127	0.0657817	0.0287554	-0.0646031	4.60279	3	0.490196	4.49442	3	0.547386	4.61938	3	0.541667	0.437601	0.358922	0.547229	0.261831	0.108369	0.957445	0.0188864	0.974029	0.0114283	-0.0165904	0.681345	0.166633	0.812207	0.0903332	0.124959
ID490	FT0490	356.777	422.889			422.887	422.891	355.489	361.703	11	474;1843;3383;4745;5781;6850;7860;9111;10316;11528;12733	59.01423;128.9586;142.9741;156.9894|4591;1220;4686;1156	1	-0.0241603	0.00890052	-0.0265739	0.00999276	-0.0108068	0.0111952	4.72229	3	0.571078	4.42639	3	0.498366	4.65302	3	0.562092	0.061096	1.21399	0.141896	0.84803	0.2959	0.438491	0.35804	0.599204	0.222425	0.0692693	0.166977	0.777344	0.332282	0.478493	0.226631
ID491	FT0491	419.402	423.096	Azimsulfuron;Sulfinpyrazone sulfide;3-Glucosyl-2,3',4,4',6-p		423.093	423.101	418.837	420.054	7	475;1844;3384;7861;9112;11529;12734	74.02422;88.04004;118.0506;200.0549;215.0631;215.0716;259.0937|491;36;1496;149;84;36;600	1	-0.0294617	0.0150329	-0.0127718	-0.0079847	-0.0483279	-0.0168608	4.17817	3	0.202614	3.7725	0	0.0874183	4.0837	2	0.173203	0.00555241	2.25552	0.023941	1.62086	0.405673	0.613418	0.212243	0.742494	0.129307	0.0944671	0.11633	0.934307	0.273913	0.562387	0.311206
ID492	FT0492	484.92	423.068	3,4,5-trihydroxy-6-[2-hydroxy-4-(2-hydroxy-3-methoxy-3-oxopr		423.067	423.07	483.293	485.348	4	1845;10317;11530;12735		0	-0.00530982	0.0398387	-0.0166467	-0.0323003	0.0342164	0.012376	3.66926	1	0.0212418	3.56891	0	0.00898693	3.97572	3	0.106209	0.373901	0.427243	0.48418	0.314993	0.100343	0.0382338	1.41755	0.181123	0.742026	-0.306469	9.05154e-07	6.04328	8.80263e-05	4.05539	0.406812
ID493	FT0493	357.721	424.016	EP_M424;Progoitrin;(2S)-2-Hydroxy-3-butenyl-glucosinolate		424.015	424.017	355.515	361.236	10	476;1846;3386;4746;5782;7862;9113;10319;11531;12736	59.0139;130.0872;156.9905;228.0646|2076;27548;381;2358	1	-0.0496428	0.0119208	-0.00094179	0.0112599	-0.00931583	0.00671356	4.71603	3	0.56781	4.03958	2	0.236928	4.4266	3	0.416667	0.00681124	2.16677	0.0273335	1.5633	0.676449	3.14944e-05	4.50177	0.0022732	2.64336	0.289427	0.0423022	1.37364	0.150329	0.822958	0.387021
ID494	FT0494	466.686	424.074	Cefprozil;Cefprozil;3-Methylpentyl glucosinolate		424.071	424.078	466.4	467.781	7	4747;5783;7863;9114;10320;11532;12737	128.0346;150.0149;167.0443;181.0594;207.0406;209.0538;221.0569;238.0806;264.0582;282.0711;326.0973|312;774;915;360;523;216;396;1062;1001;3097;3376	1	0.0163055	0.0210126	-0.051285	0.0242587	-0.0247716	-0.0103088	3.62113	0	0.0122549	3.92533	2	0.174837	3.99834	3	0.114379	0.116392	0.934076	0.218647	0.660257	-0.304199	0.000599469	3.22223	0.0157426	1.80292	-0.377218	0.666087	0.176469	0.803851	0.0948244	0.0730189
ID495	FT0495	356.231	424.887			424.887	424.888	355.489	358.268	8	1847;3387;4748;5784;7864;9115;11533;12738	59.01647;130.0894;131.0931;142.9742|120;60;48;72	1	-0.0181918	-0.00452907	-0.0668315	-0.0169194	-0.024942	-0.0175211	4.06995	2	0.129085	3.92571	2	0.176471	4.056	2	0.150327	0.529631	0.276026	0.625927	0.203476	0.144232	0.958709	0.0183134	0.974029	0.0114283	0.0139449	0.564661	0.248212	0.723847	0.140353	0.130288
ID496	FT0496	39.5788	425.255	Prostaglandin PGE2 1-glyceryl ester;Prostaglandin PGE2 glyce		425.25	425.261	38.4408	40.9416	11	477;1848;3388;4749;5785;6851;7865;9116;10321;11534;12739	79.95747;95.95181;96.9604;122.975;167.0024;423.9487;425.1116;425.2582|2701;402;19864;1394;180;565;305;146597	1	-0.00119969	-0.0331012	0.0246452	0.0359622	-0.0127602	0.0078813	5.14584	3	0.75817	5.13452	3	0.815359	4.82742	3	0.656046	0.9123	0.0398625	0.932541	0.030332	0.0113226	0.0250153	1.60179	0.141871	0.848107	0.318421	0.0271179	1.56674	0.111825	0.95146	-0.307099
ID497	FT0497	498.498	426.02	STD_ADP;ADENOSINE 5'-DIPHOSPHATE;ADENOSINE 5'-DIPHOSPHATE	+	426.019	426.022	492.495	500.419	11	478;1849;3389;4750;5786;6852;7866;9117;10322;11535;12740	78.95904;134.0474;158.924;272.9564;328.0447;408.0109;426.0204|9608;5453;8097;958;1217;1216;2617	1	-0.0309919	0.0149059	-0.0242278	0.00514385	0.00907227	0.00456305	4.9565	3	0.69281	4.56247	3	0.577614	4.89083	3	0.694444	0.0323489	1.49014	0.0915663	1.03826	0.39403	0.443132	0.353467	0.601384	0.220848	0.0656772	0.0530015	1.27571	0.177229	0.751466	0.328353
ID498	FT0498	39.5705	426.258			426.254	426.265	38.4408	40.2084	11	479;1850;3390;4751;5787;6853;7867;9118;10323;11536;12741		0	-0.000282191	-0.0327247	0.0154177	0.0338675	-0.018858	0.0141598	4.50147	3	0.425654	4.5186	3	0.55719	4.20118	3	0.245915	0.844526	0.073387	0.880385	0.0553272	-0.017125	0.0107776	1.96748	0.0813706	1.08953	0.300293	0.00821012	2.08565	0.0512364	1.29042	-0.317418
ID499	FT0499	405.466	427.017	{2-hydroxy-5-[3-(4-methoxy-1-benzofuran-5-yl)-3-oxopropanoyl		427.016	427.018	403.428	407.315	9	480;3391;4753;6855;7868;9119;10325;11537;12742	59.01419;141.0159;223.0181|157;358;48	1	0.0130206	0.0223481	0.0188033	0.00805922	-0.0172844	-0.0280422	4.37948	2	0.338235	4.49379	2	0.544935	4.61209	3	0.538399	0.578211	0.237914	0.66536	0.176943	-0.114311	0.0882909	1.05408	0.27979	0.553167	-0.232612	0.502566	0.298807	0.678137	0.168683	0.118301
ID500	FT0500	494.168	427.023			427.022	427.024	491.189	497.147	2	1851;12743		0	-0.0110397	-0.000469073	-0.0225294	-0.0094464	0.0318445	0.0219016	3.9542	1	0.0784314	3.82479	0	0.119281	3.92514	1	0.0800654	0.373901	0.427243	0.48418	0.314993	0.129407	0.867753	0.0616038	0.918183	0.0370706	0.0290635	0.373901	0.427243	0.561573	0.250594	0.100343
ID501	FT0501	143.477	427.127	6-[2-(carboxymethyl)-3,5-dihydroxy-4-(3-methylbut-2-en-1-yl)		427.125	427.132	141.015	145.055	11	482;1853;3392;4752;5788;6854;7869;9120;10324;11538;12744	129.0554;169.0184;185.0132;251.0599;253.0763;279.0545;297.0663;427.1278|1432;385;5360;1292;592;420;9901;2018	1	0.0190347	0.00866294	0.00572849	0.0216066	-0.0112973	-0.0193984	4.26505	3	0.263889	4.51298	3	0.554739	4.45912	3	0.437092	0.0715315	1.1455	0.157889	0.801648	-0.24793	0.0857312	1.06686	0.277581	0.556611	-0.194068	0.425029	0.371581	0.611475	0.213621	-0.0538617
ID502	FT0502	460.662	428.846			428.845	428.849	459.127	462.378	11	484;1854;3395;4754;5789;6857;7870;9121;10326;11540;12745		0	0.000701709	0.00110926	0.00428463	0.0148758	-0.0134147	-0.00391577	4.29623	3	0.276144	4.2991	3	0.421569	4.2938	3	0.323529	0.970444	0.0130297	0.976421	0.0103629	-0.00286481	0.970742	0.0128963	0.978502	0.00943807	0.00242942	0.897799	0.0468207	0.945606	0.0242896	-0.00529423
ID503	FT0503	36.7206	429.082	Coumestrin;Daidzein 4'-O-glucuronide;Daidzein 7-O-glucuronid		429.079	429.09	35.7166	37.2964	10	485;1856;3396;4756;5791;6858;7872;9123;10328;12747	79.95613;80.9647;272.0839;319.1106;347.1095;349.1229;429.0779|4180;3563;842;240;875;5621;32711	1	-0.00301183	-0.0240718	-0.00243127	0.0468018	0.0193884	-0.0137227	4.69145	3	0.546569	4.69602	3	0.64951	4.50822	2	0.468954	0.917772	0.0372654	0.935473	0.0289686	-0.00456853	0.271916	0.565566	0.479162	0.319517	0.183227	0.263801	0.578724	0.463637	0.333822	-0.187796
ID504	FT0504	443.931	429.103	6-[1-(6,7-dimethoxy-2H-1,3-benzodioxol-5-yl)-3-oxopropoxy]-3		429.102	429.104	442.781	444.226	8	1855;4755;5790;7871;9122;10327;11541;12746	78.95865;140.0111;152.9953;171.0061;214.0481|16833;35603;11950;1013;64955	1	0.0236638	0.0642452	-0.0997763	0.0336318	-0.0121399	-0.0402083	3.69819	1	0.0245098	4.16374	2	0.318627	4.5798	3	0.512255	0.197866	0.703628	0.316113	0.500157	-0.465554	0.000934048	3.02963	0.0176302	1.75374	-0.881619	0.217807	0.661928	0.402185	0.395574	0.416065
ID505	FT0505	332.966	429.896			429.894	429.896	331.935	334.203	6	4757;5792;6859;9124;11542;12748	61.98827;215.931;248.9326;429.8932|3750;4230;460;675	1	0.0326386	0.00586375	-0.0658634	-0.0297294	-0.0183795	0.00439199	3.66327	0	0.0204248	4.19428	3	0.33415	4.07665	2	0.166667	0.0117203	1.93106	0.0423298	1.37335	-0.531009	0.127087	0.895898	0.321533	0.492775	-0.413374	0.658408	0.181505	0.798713	0.0976093	-0.117635
ID506	FT0506	36.8642	430.086			430.081	430.092	35.4282	37.4831	9	486;3397;4759;5794;6861;7874;9125;10329;12750		0	0.00672209	-0.0139702	-0.000843237	0.0524648	-0.00243307	-0.0158223	4.06684	2	0.124183	4.18999	3	0.330882	4.00952	2	0.120098	0.438564	0.357967	0.547863	0.261328	-0.123154	0.768286	0.114477	0.856171	0.0674393	0.0573165	0.189995	0.721257	0.365166	0.437509	-0.180471
ID507	FT0507	415.348	430.046	Rimsulfuron		430.04	430.157	414.949	422.15	9	487;1857;3398;4758;5793;6860;7873;11543;12749	74.02407;116.0464;127.0011;184.0326;198.05|580;1092;156;540;371	1	-0.0106149	-0.0142476	0.0106205	-0.00830214	-0.0253889	0.0992212	4.25598	3	0.259804	4.07873	3	0.264706	3.96711	2	0.102124	0.176197	0.754001	0.290762	0.536463	0.177252	0.155812	0.807399	0.355805	0.448787	0.288869	0.448333	0.348399	0.63342	0.198308	-0.111617
ID508	FT0508	410.019	431.027	Vanillic acid + O-sulfonateHex		431.024	431.034	409.976	410.107	3	488;7875;12752		0	-0.00825745	0.0230427	-0.0203546	0.050311	0.00577621	0.0489788	3.69907	1	0.0253268	3.58302	0	0.0122549	3.79994	1	0.0351307	0.373901	0.427243	0.48418	0.314993	0.116045	0.70278	0.153181	0.808531	0.0923031	-0.100878	0.373901	0.427243	0.561573	0.250594	0.216923
ID509	FT0509	477.015	431.025	Vanillic acid + O-sulfonateHex		431.022	431.027	474.757	477.869	11	489;1858;3399;4761;5795;6862;7877;9126;10330;11544;12751	78.95899;79.95692;96.95999;150.979;152.9955;171.006;222.999;241.0116;259.0229;333.0582|8610;456;19084;300;40906;4438;336;29260;1265;70965	1	-0.00925832	0.0126395	-0.0139565	0.00625819	-0.0196309	-0.00141087	4.58008	3	0.482026	4.47688	3	0.533497	4.62171	3	0.544118	0.354114	0.450857	0.48418	0.314993	0.103202	0.31291	0.504581	0.515346	0.287901	-0.0416293	0.233318	0.632052	0.426106	0.370482	0.144832
ID510	FT0510	461.025	434.123	(-)-alpha-Narcotine;(±)-alpha-Narcotine;Noscapine		434.121	434.124	460.241	462.23	11	493;1860;3402;4763;5798;6864;7880;9127;10335;11549;12756	58.02985;74.02435;86.02417;87.05552;99.05589;127.0502;128.0348;135.056;141.0672;143.0457;145.0615;146.0455;153.0653;160.0071;166.0982;167.0457;177.0335;179.0456;181.061;184.1088;185.0563;192.0765;197.0552;198.0877;210.0882;228.0979;242.0778;254.0778;272.0887;288.0657;306.0765|3942;8794;3069;927;10371;1745;36574;4426;4463;72729;3171;6122;5564;20671;4446;5939;6902;19917;2614;843;3030;1380;2360;1261…	1	-0.0220348	-0.016604	-0.00723159	0.0213403	-0.0238859	0.00867313	5.48903	3	0.86683	5.23082	3	0.839869	5.20041	3	0.798203	0.11166	0.952103	0.218647	0.660257	0.258208	5.87149e-05	4.23125	0.00308381	2.51091	0.288613	0.822826	0.0846918	0.904557	0.0435638	-0.0304051
ID511	FT0511	270.675	434.266	N-Docosahexaenoyl GABA;Smenospongiarine;Smenospongiarine		434.263	434.269	269.47	274.436	8	494;1861;3403;7881;9128;10336;11550;12757	78.9605;140.0135;196.0362;237.2231;434.2673|1118;750;1117;699;2521	1	-0.0258397	0.0329271	0.00406059	-0.0214254	-0.0093407	-0.0052098	4.21927	3	0.226307	3.82079	0	0.118464	4.26257	3	0.304739	2.49917e-05	4.6022	0.000509577	3.29279	0.398476	0.542929	0.265257	0.676841	0.169513	-0.0433006	0.00213221	2.67117	0.0205258	1.6877	0.441777
ID512	FT0512	292.793	434.266	N-Docosahexaenoyl GABA;Smenospongiarine;Smenospongiarine		434.265	434.266	291.817	293.769	2	495;1862	78.9599;196.0372;237.2179;434.2615|48;36;36;48	1	-0.0146075	-0.00839453	0.0166166	-0.000867232	0.00758368	0.0341226	3.95924	2	0.0800654	3.73584	0	0.0678105	3.73584	0	0.0220588	0.120212	0.920053	0.22072	0.656158	0.223399	0.120212	0.920053	0.31432	0.502629	0.223399
ID513	FT0513	372.308	434.946	Perfluorooctanoic acid;isoPFOA;5mPFOA		434.945	434.955	370.402	373.925	11	496;1863;3404;4764;5799;6865;7882;9129;10337;11551;12758	59.01412;141.016;156.9906|15647;9147;6666	1	-0.00630561	0.0355619	0.00621131	-0.0190736	-0.00880532	0.0045347	4.49337	3	0.420752	4.36123	3	0.45915	4.68223	3	0.576797	0.14173	0.848538	0.247103	0.607121	0.132134	0.120566	0.918776	0.314565	0.50229	-0.188863	0.0249915	1.60221	0.106055	0.974469	0.320997
ID514	FT0514	461.171	435.125	Ptelatoside A;3-oxo-3-[[(2R,3S,4S,5R,6S)-3,4,5-trihydroxy-6-		435.123	435.127	460.456	462.23	9	497;1864;3405;4765;5800;7883;9130;10338;11552	78.95912;96.96848;128.0343;129.0381;143.0476;144.0478;146.047;160.0056;179.0437;198.9141;210.0895;255.0771;272.0872;273.0926;300.8643;306.0804;307.0804|113;80;106;60;418;109;79;139;63;154;60;91;60;100;170;99;298	1	-0.0231954	-0.0233663	0.0110293	0.0172178	-0.039097	-0.00227791	4.73802	3	0.582516	4.45449	2	0.519608	4.35464	2	0.369281	0.141374	0.849629	0.246841	0.607583	0.28353	0.0216813	1.66391	0.12902	0.889344	0.383378	0.619798	0.20775	0.765681	0.115952	-0.0998483
ID515	FT0515	486.539	435.056	6-{[6-(2-carboxyeth-1-en-1-yl)-4-methoxy-2H-1,3-benzodioxol-		435.055	435.056	485.924	487.155	2	1865;3406	58.02937;74.02418;86.02544;96.95898;99.05508;128.0345;135.0551;137.0717;143.0456;146.0452;153.0649;166.0971;167.0445;179.0439;181.0582;181.063;192.0775;197.0585;210.0894;241.0217;254.0744;262.0485;272.0893;302.0511;310.0409;319.0667;320.06;337.079|326;60;149;290;473;2127;88;48;3608;350;60;243;80;919;76;155;36;48;1156;36;1439;253;4029;36;60;86;48;2547	1	-0.0167276	-0.0163687	-0.00103807	-0.0255729	0.0151299	-0.00276906	4.22341	2	0.230392	4.00163	0	0.214869	4.00163	0	0.115196	0.119702	0.921899	0.220436	0.656717	0.221779	0.119702	0.921899	0.314088	0.502948	0.221779
ID516	FT0516	461.171	436.121	Disaccharide(Hex-Pen) + C4H5N3O2;Margrapine A;(2S,3R)-2-[(1R		436.117	436.124	460.456	462.23	9	498;1866;3407;4766;5801;7884;9131;10339;12760		0	-0.0236204	-0.0268755	-0.00956124	0.0472803	-0.00109095	0.000484676	4.27788	3	0.271242	4.02072	2	0.224673	3.92329	2	0.0792484	0.166182	0.779416	0.278824	0.55467	0.257168	0.0265899	1.57528	0.146003	0.835639	0.354589	0.622745	0.20569	0.767416	0.114969	-0.0974207
ID517	FT0517	268.806	436.282	PE(P-16:0e/0:0);Phosphatidylethanolamine lyso alkenyl 16;3-h		436.281	436.283	266.951	271.81	11	499;1868;3408;4767;5802;6867;7885;9132;10340;11553;12761	78.95909;122.0017;140.0114;152.9954;196.0375;237.2221;239.2369;375.2302;436.2811|18639;384;11442;1605;19694;1876;20393;3175;35347	1	-0.0241078	0.0319356	-0.021704	-0.0121347	-0.00475971	-0.0120914	5.31138	3	0.808824	4.99149	3	0.772059	5.42007	3	0.865196	0.0294814	1.53045	0.084872	1.07124	0.319891	0.158451	0.800105	0.359116	0.444766	-0.108684	0.00853222	2.06894	0.0529633	1.27602	0.428575
ID518	FT0518	291.897	436.282	PE(P-16:0e/0:0);Phosphatidylethanolamine lyso alkenyl 16;3-h		436.279	436.283	290.532	294.305	10	500;1867;3409;4768;5803;6868;7886;9133;10341;12762	78.95898;122.0016;140.0114;152.9954;196.0372;237.2224;239.2366;375.2304;436.2811|6408;252;4074;587;7553;506;7511;1090;13371	1	-0.03501	-0.0228723	-0.0183729	0.0547907	0.0897044	-0.0199055	5.1982	3	0.775327	4.79337	3	0.687908	4.86256	2	0.674837	0.0343285	1.46435	0.0947182	1.02357	0.404827	0.36963	0.432233	0.537705	0.269456	0.335642	0.844177	0.0735666	0.913025	0.0395172	0.0691848
ID519	FT0519	357.436	436.905			436.903	436.907	355.515	362.947	9	501;1869;3410;4769;5804;6869;7887;9134;12763	59.01427;141.017;142.9742;156.9905|34455;822;18682;17150	1	-0.031772	-0.0577719	-0.0255716	0.0565301	-0.0102387	0.00765392	5.14845	3	0.760621	4.81075	3	0.699346	4.52544	1	0.479575	0.000384299	3.41533	0.00346089	2.46081	0.337706	0.106336	0.973318	0.311027	0.507201	0.623013	0.396349	0.401923	0.584014	0.233577	-0.285307
ID520	FT0520	268.9	437.284	Oryzarol;beta-Carotinal;Apo-8'-lycopenal		437.284	437.285	266.951	271.81	10	502;1870;3412;4770;5805;6870;7888;9135;10343;12764		0	-0.0265222	-0.0100699	-0.0139738	0.0593142	0.0581696	-0.0284794	4.70952	3	0.562908	4.40626	3	0.486928	4.50718	2	0.468137	0.0187706	1.72652	0.0605871	1.21762	0.303256	0.472866	0.325262	0.62497	0.204141	0.202334	0.71876	0.143416	0.832136	0.0798055	0.100922
ID521	FT0521	291.801	437.285	Oryzarol;beta-Carotinal;Apo-8'-lycopenal		437.285	437.287	290.532	292.924	4	503;1871;3413;7889		0	-0.0327135	-0.0231886	0.0169093	-0.00554701	0.0086343	0.0216979	4.54473	3	0.458333	4.08645	0	0.272876	4.08645	0	0.175654	0.00657504	2.1821	0.026904	1.57018	0.458284	0.00657504	2.1821	0.0597192	1.22389	0.458284
ID522	FT0522	347.857	437.213	MMV023183;Lucidone A;Dehydrocholic acid		437.213	437.213	347.432	348.282	2	10342;11554	59.01427;71.01438;87.77639;88.04028;99.04527;101.0594;116.0726;129.0546;146.0815;217.438;218.1033|370;2808;180;35713;637;84;265;274;30283;168;54778	1	0.0111205	0.105291	0.0345387	-0.0816579	0.0110659	-0.033712	4.22596	0	0.234886	4.22596	0	0.368873	5.04813	2	0.750817						0.116118	0.9351	0.314088	0.502948	-0.822175	0.116118	0.9351	0.273913	0.562387	0.822175
ID523	FT0523	357.436	438.902			438.902	438.904	355.489	362.947	11	505;1874;3415;4771;5807;6871;7891;9136;10346;11556;12765	59.01417;142.9744;144.9729;156.9901;158.9904|6050;2426;684;1763;420	1	-0.0200875	0.0237003	0.00190471	-0.00403708	-0.0023242	-0.00378822	4.63275	3	0.506536	4.33666	3	0.445261	4.64912	3	0.558824	0.00524507	2.28025	0.0231129	1.63615	0.296096	0.694607	0.158261	0.801418	0.0961408	-0.0163694	0.00519482	2.28443	0.0367415	1.43484	0.312466
ID524	FT0524	42.1722	441.249	Prostaglandin G2 2-glyceryl Ester		441.247	441.252	41.0969	42.7966	11	507;1877;3417;4772;5809;6873;7892;9137;10347;11557;12766	79.95734;80.96545;94.98095;95.95312;96.96032;122.976;167.0025;183.0106;211.0309;311.1683;439.8979;441.253;485.2806;486.2852|4032;108;144;591;37019;3032;535;661;320;299;837;274979;1252;278	1	-0.00254919	-0.0231124	0.0151103	0.0293013	-0.0172107	0.0195546	5.34276	3	0.818627	5.31146	3	0.863562	5.09797	3	0.768791	0.776878	0.109647	0.825605	0.0832279	0.0312979	0.0367795	1.43439	0.179152	0.746779	0.244788	0.0426972	1.3696	0.150993	0.821044	-0.21349
ID525	FT0525	42.1722	442.251	MMV688124		442.248	442.254	41.0969	42.7966	11	509;1878;3418;4773;5810;6874;7894;9138;10349;11558;12767		0	-0.00304669	-0.0119029	0.0128061	0.0360862	-0.00276136	0.00273323	4.71854	3	0.568627	4.67724	3	0.638072	4.57176	3	0.50817	0.66542	0.176904	0.737788	0.132068	0.041301	0.227874	0.642306	0.442411	0.354174	0.146782	0.252904	0.597044	0.450594	0.346215	-0.105481
ID526	FT0526	42.6738	443.244	Antibiotic GR 95647X;Sinapoylspermine;7-[2,6-dimethyl-8-(2-m		443.238	443.248	41.3444	43.5392	6	1879;3419;4775;5812;6875;7895		0	0.00957972	-0.0455421	-0.0088307	0.00529291	-0.000512966	0.0115134	4.17159	2	0.196895	4.36089	3	0.458333	3.91819	0	0.0759804	0.241506	0.617072	0.37105	0.430568	-0.189301	0.133035	0.876034	0.327972	0.484163	0.253397	0.000110907	3.95504	0.00264969	2.57681	-0.442698
ID527	FT0527	414.82	444.058			444.055	444.058	413.621	416.06	11	510;1881;3421;4776;5813;6876;7896;9139;10350;11559;12768	59.01414;74.02435;88.04021;116.0454;130.0625;141.0169;156.0281;198.0489;212.0667;280.053;362.0563|6045;20093;817;27902;488;8881;660;38888;563;1950;312	1	-0.000228362	0.0147244	-0.027435	-0.00673651	-0.0216346	-0.00157053	4.77539	3	0.599673	4.79812	3	0.690359	4.93263	3	0.707516	0.779245	0.108326	0.826659	0.0826735	-0.0227277	0.165593	0.780957	0.369072	0.432889	-0.157242	0.231325	0.635778	0.423793	0.372847	0.134514
ID528	FT0528	388.442	444.08			444.08	444.082	387.827	388.741	3	511;1880;3422		0	-0.0239787	-0.0161025	0.0241681	-0.00855455	0.0017778	0.028641	4.39022	3	0.347222	4.0269	0	0.227941	4.0269	0	0.129085	0.000309194	3.50977	0.0030203	2.51995	0.363319	0.000309194	3.50977	0.010525	1.97778	0.363319
ID529	FT0529	482.272	445.05	CDP-Ethanolamine;3,4,5-trihydroxy-6-{[3-(4-methoxy-1-benzofu		445.049	445.052	480.044	483.161	11	513;1883;3424;4777;5814;6877;7898;9140;10351;11560;12769	78.95902;96.96868;158.9251;174.9789;201.9655;272.9571;304.0339;322.0435;383.9967;445.0516|26368;3372;7386;903;6559;4244;1128;3932;6817;19195	1	-0.00970351	0.0182772	-0.0097427	0.00667195	-0.00944104	-0.00441506	4.65736	3	0.526144	4.52911	3	0.562092	4.73794	3	0.606209	0.143181	0.844114	0.249272	0.603326	0.128245	0.0366243	1.43623	0.179118	0.746861	-0.080579	0.0343917	1.46355	0.129468	0.887837	0.208824
ID530	FT0530	411.352	445.073	({2-[2-(2-hydroxypropan-2-yl)-7-oxo-2H,3H,7H-furo[3,2-g]chro		445.059	445.077	410.117	412.292	9	512;1882;3423;5815;7897;9141;10352;11561;12770	59.0146;88.04021;141.016;170.0431;199.0698;212.0634;252.0441;281.0736;334.0465;363.0731|510;5058;659;5026;4122;36;143;339;36;165	1	-0.0695384	0.0371901	0.0196913	0.0149041	-0.00601501	-0.00448468	5.03684	3	0.720588	4.0345	1	0.232026	4.73829	3	0.607026	0.000794661	3.09982	0.00593775	2.22638	1.00234	0.00369218	2.43272	0.0394703	1.40373	0.298553	0.0023639	2.62637	0.0218942	1.65967	0.703789
ID531	FT0531	46.8335	445.187	Estrone glucuronide;Cubebininolide;5'-O-Methylmelledonal		445.18	445.195	46.2655	48.013	9	514;1884;4778;5816;6878;7899;9142;10353;11562		0	0.0162607	-0.00741899	0.0365871	0.0121549	-0.0544113	0.00310288	4.61609	2	0.496732	4.81179	3	0.70098	4.5721	2	0.508987	0.389587	0.409396	0.501254	0.299942	-0.195704	0.879268	0.055879	0.924707	0.033996	0.0439849	0.27598	0.559123	0.478135	0.320449	-0.239689
ID532	FT0532	416.667	446.066			446.06	446.072	414.104	417.896	11	515;1885;3425;4779;5817;6879;7900;9143;10354;11563;12771	59.01413;74.02528;118.0503;141.016;200.054|460;1426;8258;728;6833	1	-0.0156425	-0.000988596	-0.022921	-0.0111846	-0.0414211	0.0147355	4.52242	3	0.444444	4.3351	3	0.44281	4.42391	3	0.415033	0.127106	0.895832	0.227549	0.642925	0.187318	0.533493	0.272872	0.670738	0.173447	0.0985127	0.603857	0.219066	0.755307	0.121876	0.0888054
ID533	FT0533	49.3519	449.344	Vitamin K1;Reduced Vitamin K (phylloquinone);Vitamin K1		449.34	449.349	47.9462	50.5215	9	518;1886;3426;5818;7901;9144;10356;11565;12774		0	-0.0383227	0.0295005	-0.0198717	-0.0104351	-0.035518	-0.0282388	4.90407	3	0.671569	4.40998	1	0.491013	4.86875	3	0.681373	0.0589028	1.22986	0.13786	0.860561	0.494092	0.738176	0.13184	0.832563	0.0795831	0.0353198	0.0883245	1.05392	0.251402	0.599632	0.458772
ID534	FT0534	281.455	450.261	LysoPE(0:0/16:1(9Z));LysoPE(16:1(9Z)/0:0);PF-1052_130138		450.259	450.262	280.121	285.015	9	519;1887;3427;5820;7902;9145;10358;11566;12776	78.95934;140.0114;196.038;214.048;253.2165;450.2618|1449;878;2916;492;40966;6256	1	-0.0496871	0.0323462	-0.0328674	-0.0115965	-0.00155119	-0.00665742	5.05334	3	0.724673	4.40364	1	0.48366	4.98961	3	0.72549	0.0242602	1.61511	0.0735138	1.13363	0.649694	0.513108	0.289791	0.658512	0.181436	0.0637271	0.0383935	1.41574	0.140016	0.853821	0.585967
ID535	FT0535	372.714	450.921	Fipronil sulfone		450.92	450.922	371.59	375.249	11	520;1889;3430;4782;5821;6881;7903;9146;10359;11567;12777	58.83967;59.01427;156.9904;254.9676|420;129841;103927;1604	1	-0.0228098	0.0372487	0.0182407	0.00271985	-5.40273e-05	0.0130812	5.52437	3	0.875	5.15769	3	0.822712	5.56721	3	0.900327	0.0510088	1.29236	0.125488	0.901398	0.36668	0.732117	0.13542	0.830021	0.0809109	-0.0428424	0.0175421	1.75592	0.0842455	1.07445	0.409522
ID536	FT0536	354.835	450.921	Fipronil sulfone		450.92	450.922	353.449	356.127	4	1890;3429;4781;12778	58.83753;59.01421;156.9904;254.9693|168;45537;36819;398	1	-0.0395482	-0.0404397	-0.0589147	-0.0516339	0.0715613	0.039114	4.8852	2	0.661765	4.40952	1	0.489379	4.47945	1	0.449346	0.277938	0.556053	0.411018	0.386139	0.475681	0.386183	0.413207	0.550778	0.259023	0.405745	0.834133	0.0787649	0.907243	0.0422761	0.0699357
ID537	FT0537	443.796	451.085	6-[1-(6,7-dimethoxy-2H-1,3-benzodioxol-5-yl)-3-oxopropoxy]-3		451.083	451.086	442.781	444.226	11	521;1891;3431;4783;5822;6882;7904;9147;10360;11568;12779	78.95897;140.0111;152.9949;171.0065;213.3962;214.0479;451.0842|20703;55345;23234;1571;468;133318;5589	1	0.0190932	0.0239916	-0.0333367	0.0147229	-0.0137459	-0.0104125	4.70536	3	0.55719	5.0084	3	0.77451	5.08994	3	0.765523	0.0117524	1.92987	0.0423298	1.37335	-0.303036	0.000322372	3.49164	0.010525	1.97778	-0.38458	0.314536	0.502329	0.531977	0.274107	0.0815439
ID538	FT0538	372.952	451.926			451.924	451.938	372.308	375.249	8	523;1893;3433;4784;5823;6883;7905;12781	124.007|84	1	-0.0306428	-0.0340988	-0.00584186	0.0525121	0.0185026	0.119611	4.62227	3	0.504902	4.22824	3	0.387255	4.05782	1	0.153595	0.0480986	1.31787	0.120314	0.919685	0.39403	0.0950601	1.022	0.29232	0.534142	0.564448	0.525039	0.279808	0.696273	0.15722	-0.170418
ID539	FT0539	418.096	452.116	N-Acetyl gemifloxacin;NCGC00380250-01_C21H23NO8_(2E)-4-({(3S		452.11	452.116	418.083	418.726	3	524;1894;3434		0	-0.023411	-0.0173095	0.0183636	-0.0143098	0.00500152	0.0198897	4.06177	3	0.121732	3.71619	0	0.0571895	3.71619	0	0.0171569	0.00137976	2.8602	0.00878229	2.05639	0.345586	0.00137976	2.8602	0.0222574	1.65253	0.345586
ID540	FT0540	444.058	452.09	Pelargonidin 3-rhamnoside;Ochratoxin C;Ribosylzeatin phospha		452.089	452.093	442.781	444.226	8	525;4785;5824;7906;9148;10362;11569;12782		0	0.0151346	0.0387989	-0.0502323	0.045629	-0.0395292	-0.00256196	3.69969	1	0.0261438	3.97712	2	0.199346	4.17627	3	0.22549	0.265386	0.576122	0.397089	0.401112	-0.277428	0.0120973	1.91731	0.0864707	1.06313	-0.476577	0.363649	0.439317	0.561573	0.250594	0.199149
ID541	FT0541	280.209	452.276	LPE 16:0;LysoPE(0:0/16:0);LysoPE(16:0/0:0)	+	452.275	452.277	278.801	282.373	11	526;1895;3435;4786;5825;6884;7907;9149;10363;11570;12783	78.95921;140.0112;196.0376;227.1999;255.2322;452.2775|1133;679;2910;1022;43715;7965	1	-0.0510685	0.0292786	-0.027093	-0.0147917	0.0091961	-0.0188124	5.22134	3	0.785131	4.54442	3	0.566993	5.13851	3	0.781046	0.0150785	1.82164	0.0506942	1.29504	0.676924	0.471319	0.326685	0.624924	0.204172	0.0828342	0.0112327	1.94952	0.0633264	1.19842	0.59409
ID542	FT0542	372.511	452.919			452.917	452.92	354.181	375.249	12	527;1896;3436;3437;4787;5826;6885;7908;9150;10364;11571;12784	59.01415;156.9902;158.9883|39866;25092;7368	1	-0.0213314	0.035943	0.0199042	0.0155222	-0.00874047	0.00915727	4.98746	3	0.703431	4.64613	3	0.623366	5.02098	3	0.738562	0.0640687	1.19335	0.145975	0.835723	0.341333	0.799302	0.0972891	0.877779	0.0566149	-0.0335199	0.0205815	1.68652	0.0949352	1.02257	0.374853
ID543	FT0543	478.428	453.016	Alginic acid;Cefazolin;lamotrigine-2-N-glucuronide		453.015	453.018	475.904	480.514	9	528;1897;3439;4788;5827;7910;9152;10365;12786	78.95862;152.9944;171.0067;241.0119;333.0576|622;2831;216;2894;4885	1	-0.0288734	-0.0121869	-0.00779549	0.0451512	0.0256519	0.000790526	4.24439	3	0.250817	3.89381	2	0.155229	3.96432	2	0.10049	0.0436928	1.35959	0.113526	0.944905	0.350577	0.139892	0.854207	0.336514	0.472997	0.280068	0.733868	0.134382	0.845433	0.0729208	0.0705088
ID544	FT0544	280.028	453.279	11'-Carboxy-alpha-chromanol;Hexadecyl ferulate;NCGC00386025-		453.275	453.281	278.801	282.373	8	530;1899;3440;7911;9153;10367;11573;12787		0	-0.0402871	0.027631	-0.0132686	-0.0236772	0.0269493	-0.0186422	4.61687	3	0.499183	4.04719	0	0.239379	4.58587	3	0.518791	0.00475336	2.323	0.0214973	1.66762	0.569678	0.805716	0.0938181	0.879848	0.0555924	0.0309983	0.000966514	3.01479	0.0119992	1.92085	0.53868
ID545	FT0545	423.301	453.116	Oleoside dimethyl ester;NCGC00180557-02_C18H26O11_Methyl (2S		453.112	453.118	422.02	424.037	7	529;1898;3438;7909;9151;10366;12785	74.02436;118.0492;215.0624;259.09|498;1630;561;591	1	-0.0357977	0.00157977	0.00186951	0.0320214	0.0184129	-0.0283481	4.26579	3	0.26634	3.78057	0	0.0931373	4.03004	2	0.132353	0.000854356	3.06836	0.006286	2.20163	0.48522	0.17309	0.761729	0.373379	0.42785	0.235748	0.1311	0.882397	0.284375	0.546109	0.249472
ID546	FT0546	372.546	454.917	Fipronil sulfide		454.915	454.92	371.715	375.249	6	532;1903;3441;7912;10368;11574		0	-0.0256039	0.0365329	0.0587726	0.000866274	-0.0107757	0.0331496	4.09074	3	0.140523	3.61828	0	0.0204248	4.00241	2	0.116013	0.0130302	1.88505	0.0454359	1.3426	0.472461	0.711111	0.148063	0.815785	0.0884242	0.0883292	0.116595	0.933319	0.273913	0.562387	0.384132
ID547	FT0547	391.125	455.011	Halosulfuron-methyl		455.011	455.013	390.146	406.972	11	533;1904;3442;4789;5828;6886;7913;9154;10369;11575;12788	59.01361;127.0005;141.0161;209.0039;223.0197;291.0063;305.0233;373.0114|37243;56361;76001;11761;6969;9203;2766;1554	1	0.0105185	-0.00135714	-0.00674545	0.00446332	-0.00689641	0.000821658	5.47735	3	0.863562	5.63636	3	0.930556	5.55221	3	0.898693	0.000856944	3.06705	0.006286	2.20163	-0.159015	0.0161542	1.79171	0.106635	0.972098	-0.0748613	0.013122	1.882	0.0715577	1.14534	-0.0841537
ID548	FT0548	388.02	456.019	Glucoerucin;(Methylsulfanyl)butyl glucosinolate;Glucoerucin		456.014	456.043	385.772	406.972	9	1905;3443;4790;5829;6887;7914;9155;10370;11577	59.01406;126.9999;128.0357;141.0174;142.0212;150.0161;210.0371;232.0195;292.0389;314.0212;374.0461|1155;945;26571;1915;352;2194;16821;2424;849;1704;218	1	0.00664283	-0.0314502	-0.00621918	-0.0340939	-0.00744981	-0.0559805	4.65602	2	0.525327	4.80557	3	0.693627	4.53655	2	0.485294	0.528457	0.27699	0.625927	0.203476	-0.149546	0.676087	0.169998	0.786492	0.104306	0.119475	0.164343	0.784248	0.328968	0.482846	-0.269022
ID549	FT0549	461.785	456.1			456.097	456.102	460.934	462.65	5	1906;3444;4791;7915;9156	181.0589;207.0384;238.0785;294.0664;328.0585|268;180;164;144;1362	1	-0.0138444	-0.0258964	-0.00694056	0.00954187	-0.0120647	-0.0354681	3.85669	2	0.0522876	3.71262	1	0.0555556	3.60933	0	0.00571895	0.423089	0.373569	0.532834	0.273408	0.144068	0.117446	0.930161	0.314088	0.502948	0.247363	0.373901	0.427243	0.561573	0.250594	-0.103296
ID550	FT0550	424.584	457.166	MMV595321;[(6Z,10Z)-6-(acetyloxymethyl)-10-(hydroperoxymethy	+	457.162	457.167	424.163	425.354	10	535;1908;3446;4792;5830;7916;9157;10372;11578;12789	59.01421;71.0141;74.02484;85.03006;89.02408;99.00868;101.0242;113.0239;119.0346;131.0351;143.0351;149.0448;161.0453;179.0552;185.0457;221.0661;263.077;281.0886|17065;5112;577;396;21089;539;6534;3402;19450;1070;1547;1229;3893;33129;1360;8575;7359;1593	1	-0.0654616	0.0719854	-0.0111995	0.00863417	-0.00113145	-0.0188633	4.80283	3	0.614379	3.86704	2	0.142974	4.8783	3	0.688725	0.00164964	2.78261	0.010067	1.9971	0.935798	0.0150517	1.82242	0.101013	0.995621	-0.07547	0.00126229	2.89884	0.0143019	1.84461	1.01127
ID551	FT0551	410.938	458.073			458.072	458.073	409.639	412.031	11	536;1909;3448;4793;5832;6888;7917;9158;10373;11579;12790	59.0141;88.04003;112.0516;130.0618;141.016;170.0429;194.0546;212.0648;223.0196;294.0684;376.071|18868;44654;1573;46714;40722;10548;2009;84860;1899;6430;2155	1	-0.00440418	0.0133138	-0.0166352	0.000876791	-0.0163007	-0.00379107	5.17308	3	0.767157	5.12923	3	0.814542	5.26896	3	0.819444	0.572529	0.242202	0.660991	0.179804	0.0438456	0.121857	0.914151	0.316565	0.499537	-0.0958812	0.124544	0.904677	0.278969	0.554444	0.139727
ID552	FT0552	411.352	459.076	{4,8-dihydroxy-17-methoxy-10-oxo-2-oxatricyclo[13.2.2.1³,⁷]i		459.073	459.078	409.639	412.145	11	537;1910;3449;4794;5833;6889;7918;9159;10374;11580;12791		0	-0.00536906	0.0151214	-0.0163928	-0.000582753	-0.0123965	-0.0106875	4.37825	3	0.337418	4.32156	3	0.43219	4.48557	3	0.455882	0.384954	0.414591	0.496355	0.304207	0.0566961	0.0481091	1.31777	0.204851	0.688563	-0.107315	0.0485747	1.31359	0.16575	0.780545	0.164011
ID553	FT0553	423.273	460.165	3-cis-Hydroxyglipizide;4-trans-Hydroxyglipizide;Morphine-3-g		460.161	460.167	421.587	424.829	10	538;1911;3450;5834;6890;7920;9161;10377;11582;12792	59.01398;74.02438;89.02369;118.0504;119.0356;179.0557;341.1071|672;10291;1468;26910;673;1126;4749	1	-0.0448868	0.0113748	-0.00705661	0.0641922	-0.0328239	-0.033066	4.70719	3	0.558007	4.13999	2	0.306373	4.43686	3	0.424837	0.0846511	1.07237	0.177723	0.750256	0.5672	0.168056	0.774547	0.369205	0.432733	0.270335	0.298842	0.524558	0.512112	0.290635	0.296866
ID554	FT0554	347.857	460.197	Orphenadrine citrate (Norflex);MMV022236		460.197	460.198	347.432	348.282	2	10378;11583		0	0.00400636	0.0380895	0.00760118	-0.0425236	-0.0181012	-0.00285577	3.51739	0	0.00326797	3.51739	0	0.00326797	3.80969	2	0.0375817						0.153626	0.813535	0.353486	0.451628	-0.292296	0.153626	0.813535	0.311853	0.506049	0.292296
ID555	FT0555	35.1679	461.208	Tirofiban;Oxatomide;NCGC00380212-01![3,4,5-trihydroxy-6-[(3,		461.204	461.212	34.3128	35.9369	10	539;1913;3451;4795;5835;6891;7921;9162;10379;12793	224.9946;239.0118;240.0183;254.2624;255.0416;461.2078;461.3663|240;8586;3611;372;91736;1544;452	1	0.000375408	-0.0296096	0.0111435	0.056514	0.00791325	0.00217131	4.72272	3	0.572712	4.75693	3	0.669935	4.47826	2	0.447712	0.70329	0.152866	0.769843	0.113598	-0.0342087	0.167072	0.777096	0.369205	0.432733	0.24446	0.104994	0.978835	0.273913	0.562387	-0.278668
ID556	FT0556	462.514	462.153	Rosuvastatin 5 S-lactone;18-Carboxy-dinor-LTE4;6-Hydroxyfluv		462.152	462.156	461.984	463.525	6	541;1915;3453;7923;9164;11585	74.02641;128.0341;143.0443;160.0064;179.0459;210.0865;254.0754;272.0874;306.076|72;282;598;144;108;172;172;174;734	1	-0.0412035	-0.0129535	0.034449	-0.000269393	-0.0500421	-0.00375793	4.25479	3	0.25817	3.65524	0	0.0310458	3.75558	1	0.0277778	2.09187e-05	4.67946	0.000466023	3.33159	0.599546	0.0085476	2.06816	0.0717049	1.14445	0.499202	0.373901	0.427243	0.561573	0.250594	0.100343
ID557	FT0557	35.9713	462.207	Dihydroxyacidissiminol;(2R,2'R,4a'S,6'R,8a'S)-4-hydroxy-2',5		462.203	462.21	35.245	37.2964	11	540;1914;3452;4796;5836;6892;7922;9163;10380;11584;12794	194.0817;239.013;240.0162;241.0216;255.0392;256.0463;462.0636;462.2023|1259;36;36;36;571;449;36;1781	1	0.0105511	-0.00743533	0.00866673	0.0308797	0.00186902	-0.00186856	4.30635	3	0.281046	4.45058	3	0.517974	4.31199	3	0.338235	0.166137	0.779532	0.278824	0.55467	-0.144235	0.950008	0.0222726	0.969503	0.0134509	-0.00563773	0.179548	0.745819	0.350976	0.454723	-0.138597
ID558	FT0558	264.979	462.298	Phosphatidylethanolamine lyso alkenyl 18;Perindopril Erbumin		462.296	462.299	263.017	269.193	11	542;1917;3454;4797;5837;6893;7924;9165;10381;11586;12795	78.95906;122.0008;140.0113;152.9952;166.027;196.038;265.2534;401.2444;462.2986|22082;504;15624;2184;603;27236;16718;4235;63722	1	-0.0183236	0.0201531	-0.0133509	0.0177508	0.014164	0.000868506	5.39241	3	0.838235	5.15608	3	0.821895	5.43325	3	0.869281	0.0570015	1.24411	0.13451	0.871245	0.236332	0.59507	0.225432	0.724642	0.139877	-0.0408405	0.0411135	1.38602	0.148085	0.82949	0.277172
ID559	FT0559	290.036	462.298	Phosphatidylethanolamine lyso alkenyl 18;Perindopril Erbumin		462.296	462.299	288.281	291.75	11	543;1916;3455;4798;5838;6894;7925;9166;10382;11587;12796	78.9588;140.0112;152.9976;196.0375;265.2525;401.244;462.2986|6067;4089;492;7863;4752;1266;18925	1	-0.0273727	0.0180406	-0.0208601	-0.00701236	0.016456	-0.00225265	5.26621	3	0.799837	4.91283	3	0.740196	5.25084	3	0.815359	0.0366132	1.43636	0.099651	1.00152	0.353383	0.846212	0.0725208	0.908644	0.0416064	0.0153759	0.0265175	1.57647	0.109737	0.959646	0.338007
ID560	FT0560	389.518	463.01	{4-[2,3-dioxo-3-(2,4,6-trihydroxy-3-methoxyphenyl)propyl]-2-		463.009	463.012	388.352	409.958	12	544;1918;3456;4799;4800;5840;6895;7926;9167;10383;11588;12798	59.01523;135.0273;173.0122;217.0012;299.0125|48;147;79;703;60	1	0.0165962	0.00842393	0.02608	0.0171227	-0.0158349	-0.023715	4.53261	3	0.450163	4.73186	3	0.664216	4.65098	3	0.560458	0.16967	0.770396	0.282704	0.548667	-0.199251	0.368733	0.433287	0.537705	0.269456	-0.118376	0.566857	0.246527	0.723847	0.140353	-0.0808753
ID561	FT0561	264.979	463.3	Ercalcitriol;Nandrolone decanoate;3,5-Dihydroxyergosta-7,22-		463.297	463.301	263.017	269.193	11	545;1919;3457;4801;5841;6896;7927;9168;10384;11589;12799		0	-0.0165259	0.0176621	-0.00855178	0.0139639	0.0131317	0.0050103	4.82959	3	0.632353	4.60705	3	0.601307	4.85347	3	0.669935	0.0289825	1.53786	0.0848319	1.07144	0.222544	0.722979	0.140875	0.824701	0.0837036	-0.0238783	0.0242773	1.6148	0.10416	0.982297	0.246422
ID562	FT0562	289.912	463.301	Ercalcitriol;Nandrolone decanoate;3,5-Dihydroxyergosta-7,22-		463.3	463.303	288.281	291.623	9	546;1920;3458;5842;7928;9169;10385;11590;12800		0	-0.0276276	0.0191016	-0.0216092	-0.00656169	0.018114	0.00026791	4.66601	3	0.531863	4.30874	1	0.426471	4.6533	3	0.563725	0.0391472	1.4073	0.103663	0.984375	0.357277	0.861731	0.0646284	0.917155	0.0375573	0.0127136	0.040384	1.39379	0.14636	0.834576	0.344563
ID563	FT0563	503.442	464.096	Delphinidin 3-glucoside;5,7-dihydroxy-3-{[3,4,5-trihydroxy-6		464.093	464.097	501.671	505.237	9	547;1921;3460;5843;7929;9170;10386;11591;12801	128.0348;143.046;160.0076;179.0461;210.0877;254.0782;272.0882;306.0757|3104;5453;1595;1556;1847;2026;2695;7830	1	-0.0466523	-0.000544267	0.00581884	0.00591446	-0.00673506	-0.000260027	4.39313	3	0.348856	3.75577	1	0.0808824	4.0215	3	0.125	0.00342039	2.46592	0.0166145	1.77951	0.637354	0.000698038	3.15612	0.0162159	1.79006	0.37163	0.0656074	1.18305	0.205618	0.686938	0.265724
ID564	FT0564	263.048	464.312	Phosphatidylethanolamine lyso alkenyl 18		464.31	464.313	260.672	266.58	10	548;1923;3462;4802;5844;7930;9171;10387;11592;12802	78.95906;140.0113;196.0371;267.2693;403.262;464.3131|2057;1283;2818;2210;264;7391	1	-0.0212354	0.0205467	-0.0305992	0.0221307	0.00852263	0.00369716	4.72244	3	0.571895	4.47878	2	0.535131	4.77739	3	0.627451	0.183494	0.736379	0.298301	0.525345	0.243663	0.469704	0.328175	0.624205	0.204672	-0.0549478	0.125379	0.901776	0.279765	0.553207	0.298611
ID565	FT0565	287.183	464.312	Phosphatidylethanolamine lyso alkenyl 18		464.311	464.314	286.144	288.969	7	1922;3461;5845;9172;10388;11593;12803	78.95845;140.0112;196.038;267.2355;267.2675;403.2623;464.3145|609;491;200;108;145;434;2958	1	-0.0194303	0.019969	-0.0587951	-0.0488288	0.0343906	-0.0337695	4.57201	2	0.477124	4.38348	1	0.471405	4.75471	3	0.614379	0.467942	0.329808	0.577369	0.238547	0.188523	0.365834	0.436715	0.537705	0.269456	-0.182701	0.0843581	1.07387	0.243076	0.614258	0.371224
ID566	FT0566	38.1907	465.304	Cholesterol sulfate;Sorbitan stearate;1-eicosanoyl-glycero-3		465.303	465.305	37.0988	38.9199	11	549;1924;3463;4803;5846;6897;7931;9173;10389;11594;12804	79.95733;96.6677;96.96038;463.8737;465.1231;465.3051;466.3928;466.5227;466.6469;473.2813;485.2828|10336;1308;482901;4679;2870;2149012;1276;942;669;486;2605	1	-0.0025167	-0.00515505	-0.0052591	0.0165018	0.0291321	-0.0126111	5.9428	3	0.945261	5.92427	3	0.958333	5.91967	3	0.954248	0.778502	0.10874	0.8266	0.0827048	0.018527	0.843749	0.0737865	0.906805	0.0424859	0.0231231	0.964426	0.0157311	0.982405	0.00770937	-0.00459608
ID567	FT0567	38.2129	466.306	Tiropramide;Solanocardinol;N-Stearoyl phenylalanine		466.305	466.307	37.0988	38.9199	11	550;1925;3464;4804;5847;6898;7932;9174;10390;11595;12805		0	-0.00358217	-0.0044827	-0.00576544	0.0142328	0.0259379	-0.0130327	5.36966	3	0.82598	5.33748	3	0.870915	5.34297	3	0.843137	0.623953	0.204848	0.702823	0.153154	0.0321834	0.805802	0.0937715	0.879848	0.0555924	0.0266927	0.951039	0.0218016	0.974069	0.0114101	0.00549078
ID568	FT0568	38.1907	467.3	24-Hydroxycalcitriol;3beta,7alpha-Dihydroxy-5-cholestenoate;		467.297	467.303	37.3557	38.6598	9	551;1927;3465;4805;6899;7934;9176;10391;12807		0	-0.0109352	-0.0127552	0.0202225	0.043512	0.0494981	-0.042044	4.78308	3	0.602941	4.60991	2	0.604575	4.6252	2	0.54902	0.437437	0.359084	0.547229	0.261831	0.173176	0.489628	0.310134	0.638737	0.194678	0.157885	0.9587	0.0183173	0.97883	0.00929266	0.0152912
ID569	FT0569	396.812	469.028	MMV688371		469.027	469.03	396.325	397.802	11	552;1928;3467;4806;5848;6900;7935;9177;10392;11597;12808	58.8386;59.01427;59.40169;140.5894;141.0173;141.6151;141.7567;222.3385;223.0203;304.088;305.0234;387.0262;469.0296|6802;2780064;1253;15226;8449848;2939;2336;2644;924941;2034;761210;123599;1428	1	0.00198907	0.00216863	-0.00518321	0.003859	-0.0107087	-0.00143068	7.17113	3	0.996732	7.20635	3	0.996732	7.20749	3	0.997549	0.263565	0.579113	0.395347	0.403022	-0.0352167	0.245877	0.609283	0.458655	0.338514	-0.0363588	0.966981	0.0145823	0.983292	0.00731736	0.00114208
ID570	FT0570	41.1515	469.28	Ceanothine C		469.278	469.283	40.0437	42.2136	10	553;1929;3468;4807;5849;6901;7936;9178;10393;12809	79.95734;96.96;122.9761;183.0123;311.1688;325.1844;339.2016;467.842;469.2851;485.283;486.2873|678;6636;527;565;673;2388;514;240;63836;3643;981	1	-0.00368793	-0.0359422	0.00967922	0.054219	0.0117985	0.0179749	4.81948	3	0.625	4.80118	3	0.691176	4.49462	2	0.459967	0.861608	0.0646901	0.892009	0.0496306	0.0183053	0.0964	1.01592	0.293357	0.532604	0.324865	0.11484	0.939906	0.273913	0.562387	-0.30656
ID571	FT0571	396.812	470.032	Cloxacillin;CloxacillinNa;Cefmetazole		470.031	470.033	396.325	397.802	11	554;1930;3469;4808;5850;6902;7937;9179;10394;11598;12810		0	0.00245742	0.00157539	-0.00685159	0.00398031	-0.011672	0.00257832	6.15392	3	0.970588	6.19761	3	0.973039	6.18959	3	0.973039	0.219714	0.658142	0.342822	0.464931	-0.0436969	0.315548	0.500935	0.516506	0.286925	-0.0356721	0.823946	0.0841014	0.904557	0.0435638	-0.00802483
ID572	FT0572	486.485	470.057	6-(Methylthio)hexyl glucosinolate;Delphinidin 3-arabinoside		470.055	470.057	485.924	487.155	8	555;1931;3470;7938;9180;10395;11599;12811	78.95925;96.96891;138.9801;168.9889;241.0117;259.0219|2032;1367;252;120;504;7212	1	-0.0304944	0.0320829	0.00764568	-0.000245708	0.00959345	0.00240173	4.46864	3	0.406863	4.00353	0	0.21732	4.46272	3	0.438725	1.80629e-05	4.74321	0.000426071	3.37052	0.465117	0.843207	0.0740658	0.906805	0.0424859	0.00592363	2.24676e-05	4.64844	0.000873988	3.05849	0.459194
ID573	FT0573	396.812	471.032	C.I. Food Red 6;[2,2-dimethyl-6-(3,5,7-trihydroxy-4-oxo-4H-c		471.031	471.034	395.415	398.629	11	557;1932;3472;4809;5851;6903;7939;9181;10396;11600;12812		0	0.00272805	0.000688814	-0.00593567	0.00229168	-0.00976902	0.00110805	5.48252	3	0.864379	5.52881	3	0.917484	5.51447	3	0.890523	0.118905	0.9248	0.219995	0.657587	-0.0462813	0.299563	0.523512	0.5014	0.299816	-0.0319491	0.634793	0.197368	0.778154	0.108934	-0.0143322
ID574	FT0574	396.484	472.034	MMV019721;(Methylsulfinyl)pentyl glucosinolate;Glucoalyssin		472.033	472.036	394.993	398.09	11	558;1933;3473;4810;5852;6904;7941;9182;10397;11601;12814		0	-0.000288306	-0.000466643	-0.00560073	0.00162098	-0.0107159	-0.00326788	4.57941	3	0.481209	4.58638	3	0.589869	4.58178	3	0.514706	0.738018	0.131933	0.797696	0.0981624	-0.00697035	0.938573	0.0275317	0.96166	0.0169786	-0.00236985	0.876476	0.0572599	0.934107	0.0296032	-0.0046005
ID575	FT0575	414.949	473.084	Loquatoside;3,4,5-trihydroxy-6-[1-(7-methoxy-2-oxo-2H-chrome		473.079	473.086	414.104	415.623	9	559;1934;3474;5853;7942;9183;10398;11602;12815	59.01382;74.02529;88.04009;116.0466;141.0182;170.0424;198.0483;227.0766;280.0494;309.0781|168;1893;1028;3337;156;1466;3051;4329;120;180	1	-0.0455745	0.039147	-0.00834936	-0.00310482	-0.00948001	-0.0148462	4.44606	3	0.388889	3.80769	1	0.10866	4.41057	3	0.402778	0.0034251	2.46533	0.0166145	1.77951	0.638373	0.365056	0.437641	0.537705	0.269456	0.0354943	0.00437138	2.35938	0.0331259	1.47983	0.602878
ID576	FT0576	38.1907	473.282			473.281	473.285	37.0988	38.9199	11	560;1935;3475;4811;5854;6905;7943;9184;10399;11603;12816	78.95919;189.1275;204.5333;205.16;251.0836;252.0922;266.3001;267.1152;401.1899;415.2021;416.2107;441.2201;443.2337;457.2506;458.2572;471.8262;473.2822;474.0384;474.6323|2973;10227;653;246651;4845;2296;408;143010;1582;1171;1588;4947;10270;168374;21743;9651;5164178;1423;2393	1	0.0115062	-0.00275831	0.0120152	0.0256046	0.0306378	-0.00443128	6.20994	3	0.972222	6.34961	3	0.978758	6.26325	3	0.973856	0.169177	0.77166	0.282704	0.548667	-0.139663	0.66053	0.180108	0.77468	0.110878	-0.0533026	0.553895	0.256573	0.716866	0.144562	-0.0863602
ID577	FT0577	38.6598	474.285	Hydrocortamate;NCGC00381131-01_C27H41NO6_(7E)-11-Hydroxy-3-i		474.284	474.286	37.0988	39.5705	11	562;1937;3477;4812;5855;6906;7944;9185;10401;11604;12817	59.01418;112.985;220.1419;221.1507;281.252;362.1775;474.2614|60;36;36;36;36;48;218	1	0.0112707	-0.00276846	0.0109501	0.0270505	0.0303844	-0.00127002	5.63896	3	0.894608	5.77769	3	0.950163	5.68921	3	0.933007	0.157733	0.802078	0.268771	0.570617	-0.138725	0.679193	0.168007	0.788908	0.102973	-0.0502502	0.535369	0.271347	0.703553	0.152703	-0.0884746
ID578	FT0578	417.499	475.091	Nafcillin Sodium;Diosmetin 7-O-beta-D-glucuronopyranoside;3,		475.088	475.094	415.443	418.35	7	563;1938;3478;7945;9186;11605;12818	88.03978;118.0502;170.0442;200.0534;229.0807|36;163;36;146;116	1	-0.0275698	0.00970519	-0.00655645	-0.00991424	-0.0358129	-0.00326611	4.19904	3	0.211601	3.81168	0	0.111928	4.0641	2	0.158497	0.00335139	2.47477	0.0165235	1.7819	0.387361	0.391854	0.406876	0.554935	0.255758	0.134944	0.116307	0.934393	0.273913	0.562387	0.252417
ID579	FT0579	347.116	475.167	Diferuloylputrescine;Diferuloyl putrescine;19,20-epoxynovaci		475.166	475.169	346.209	352.148	5	564;1939;7946;10402;11606	71.01298;88.04009;146.0824;218.1038;475.1687|358;4620;4308;9781;348	1	-0.0131862	0.0457797	0.0497734	0.0346634	-0.0207729	0.0223333	4.11857	2	0.162582	3.83933	0	0.124183	4.19783	2	0.241013	0.14659	0.833894	0.253739	0.595613	0.27924	0.755893	0.12154	0.84548	0.0728965	-0.0792577	0.117827	0.928755	0.273913	0.562387	0.358498
ID580	FT0580	278.25	476.276	LPE 18:2;LysoPE(0:0/18:2(9Z,12Z));LysoPE(18:2(9Z,12Z)/0:0)	+	476.276	476.278	276.158	280.336	5	567;1941;3479;10404;11608	196.0395;279.232;476.2796|156;3439;703	1	-0.0255786	0.00656489	0.0255578	-0.048225	0.00978355	0.015492	4.44107	3	0.382353	4.02788	0	0.228758	4.25238	2	0.298203	0.00187452	2.72711	0.0112752	1.94788	0.413191	0.212715	0.672201	0.423833	0.372805	0.188688	0.120574	0.918747	0.274316	0.56175	0.224503
ID581	FT0581	346.963	476.173	MMV688509;Pralatrexate(Folotyn);Pralatrexate(Folotyn)		476.173	476.173	346.963	346.963	1	7949		0	-0.000513099	0.00244996	0.000606207	0.0215901	-0.0108803	-0.00486577	3.637	0	0.0138889	3.637	0	0.0261438	3.637	0	0.00816993
ID582	FT0582	277.506	478.292	STD_18:1 Lyso PE;LPE 18:1;LysoPE(0:0/18:1(11Z))	+	478.291	478.294	274.838	297.735	12	569;570;1942;3482;4813;5856;6908;7950;9188;10405;11609;12819	78.95825;140.0113;152.9956;196.037;214.0478;224.0694;253.2165;280.3851;281.248;478.2921|3440;2692;1194;9294;1812;307;5755;423;114961;29908	1	-0.0330954	0.0147854	-0.0289661	-0.0113171	-0.00131167	0.0071467	5.55434	3	0.879902	5.13622	3	0.816993	5.47749	3	0.881536	0.0613528	1.21217	0.141896	0.84803	0.418125	0.39139	0.40739	0.554928	0.255763	0.0768583	0.08198	1.08629	0.239177	0.621281	0.341267
ID583	FT0583	39.5705	479.283	11b-hydroxypristimerin;6-oxopristimerol;Stearyl citrate		479.28	479.286	38.4408	40.2084	11	572;1944;3484;4814;5858;6909;7952;9190;10406;11611;12821	79.95729;96.96028;397.2267;477.8078;479.2836;485.2833;486.2838|2794;105359;765;1219;405462;5966;1039	1	-0.023948	0.0245207	0.0027005	0.020406	0.0151065	-0.00956206	5.38143	3	0.830882	5.03414	3	0.779412	5.39101	3	0.860294	0.00725917	2.13911	0.0287262	1.54172	0.347284	0.908683	0.0415878	0.946272	0.0239841	-0.00958491	0.0240771	1.6184	0.103897	0.983395	0.356869
ID584	FT0584	277.417	479.295	1-a,24R,25-Trihydroxyvitamin D2;MG(0:0/24:6(6Z,9Z,12Z,15Z,18		479.294	479.296	274.838	279.723	8	571;1943;3483;5857;7951;9189;11610;12820		0	-0.0437065	0.00121032	-0.0476792	-0.0212811	-0.0501925	0.0287546	4.95055	3	0.691993	4.42341	1	0.495915	4.6841	2	0.578431	0.0629153	1.20124	0.144166	0.841138	0.527142	0.323341	0.490339	0.52242	0.28198	0.266447	0.437334	0.359187	0.624686	0.204338	0.260696
ID585	FT0585	275.723	480.307	LysoPC(15:0);LysoPE(0:0/18:0);LysoPE(18:0/0:0)		480.306	480.309	273.515	294.369	12	573;1945;1947;3485;4815;5859;6910;7953;9191;10407;11612;12822	78.95816;140.0117;152.9959;196.0374;214.0492;224.0711;255.2322;281.2491;282.2524;283.2633;480.3083|3124;2171;1101;8314;1610;1387;23010;1247;1375;108955;33767	1	-0.0284975	0.0232207	-0.0317267	-0.0169398	0.00976717	-0.0129639	5.34868	3	0.820261	4.98834	3	0.768791	5.39021	3	0.859477	0.0671256	1.17311	0.150927	0.821234	0.360335	0.730649	0.136291	0.830013	0.0809149	-0.0415335	0.0199147	1.70083	0.0925913	1.03343	0.401868
ID586	FT0586	39.5962	480.278			480.275	480.285	38.4408	40.2084	10	574;1946;3486;4816;6911;7954;9192;10408;11613;12823		0	-0.0304741	0.0292535	0.0278454	0.0198156	0.0159917	-0.0211888	4.89646	3	0.668301	4.40136	2	0.479575	4.8548	3	0.671569	0.0262584	1.58073	0.0774238	1.11113	0.495107	0.614453	0.211511	0.743002	0.12901	0.0416652	0.0479377	1.31932	0.164947	0.782655	0.453442
ID587	FT0587	435.05	481.161	NCGC00347626-02![6-acetyloxy-7-(chloromethyl)-7-hydroxy-1-(3		481.16	481.164	434.152	436.578	11	575;1948;3487;4817;5860;6912;7955;9193;10409;11614;12824	109.0417;127.0507;128.0354;145.0613;313.1138|900;6511;1249;38794;16767	1	-0.0380394	0.00181655	0.00483463	-0.002206	-0.00914711	0.00889765	4.75268	3	0.588235	4.21973	3	0.349673	4.46332	3	0.439542	0.000188298	3.72515	0.002137	2.67019	0.532956	0.00310043	2.50858	0.0349235	1.45688	0.289358	0.0120589	1.91869	0.0666954	1.1759	0.243598
ID588	FT0588	41.3444	481.297	(3beta,5alpha,9alpha,14alpha,22E,24R)-3,5,9,14-Tetrahydroxye		481.293	481.298	40.9493	42.2285	9	576;1949;3488;4818;7956;9194;10410;11615;12825	79.95688;96.96023;98.95546;339.2005;479.8195;481.2991;482.3015;485.2836;486.2868|1889;72705;667;868;914;394810;120;4050;1027	1	-0.080457	0.0426924	0.0308749	0.0287311	-0.0102101	-0.0114728	5.63749	3	0.893791	4.44094	1	0.50817	5.30449	3	0.832516	0.00528962	2.27658	0.0232241	1.63406	1.19654	0.00299348	2.52382	0.0345216	1.46191	0.332999	0.0169244	1.77149	0.0838215	1.07664	0.863542
ID589	FT0589	41.3807	482.298	STD_Taurolithocholic acid;Lithocholyltaurine;taurolithocholi		482.294	482.301	40.9493	42.7966	9	578;1951;3489;5861;7957;9195;10411;11616;12826		0	-0.0655417	0.0251326	0.0178821	0.0227267	-0.0031952	-0.00831795	5.13234	3	0.754902	4.19956	1	0.339052	4.78227	3	0.632353	0.00120196	2.92011	0.00798875	2.09752	0.932772	0.0091707	2.0376	0.0753619	1.12285	0.350066	0.00666364	2.17629	0.0441845	1.35473	0.582706
ID590	FT0590	375.887	482.93			482.928	482.933	374.992	377.889	11	580;1952;3491;4819;5862;6913;7958;9196;10412;11617;12827	79.95972;124.0068;286.9777|132;4993;331	1	-0.00156633	0.0342762	-0.0126771	0.00484327	-0.00459596	0.0033681	4.16407	3	0.189542	4.13341	3	0.300654	4.4248	3	0.41585	0.67824	0.168616	0.747867	0.126175	0.0306601	0.00509422	2.29292	0.0496276	1.30428	-0.26073	0.00626633	2.20299	0.0425163	1.37144	0.29139
ID591	FT0591	40.8203	483.787			483.785	483.792	39.7693	41.5247	11	581;1956;3492;4820;5863;6914;7959;9197;10413;11618;12828	96.96011;98.95685;469.2509;483.3018;484.2868;485.283;486.2862;487.2884|1237;694;1406;8206;1729;87416;15625;755	1	0.00726947	-0.0021575	0.0183179	0.0298082	-0.00803174	-0.00246492	4.69322	3	0.548203	4.77315	3	0.678105	4.68429	3	0.579248	0.466644	0.331014	0.576358	0.239307	-0.0799305	0.930128	0.0314572	0.956251	0.0194281	0.00892597	0.250745	0.600769	0.448115	0.348611	-0.0888564
ID592	FT0592	412.145	484.038	Chondroitin sulfate		484.036	484.039	411.286	413.923	11	582;1957;3493;4821;5864;6915;7960;9198;10414;11619;12829		0	-0.0178193	0.0131749	0.00407676	0.0146619	-0.0104922	-0.00909788	4.4893	3	0.418301	4.23764	3	0.390523	4.44002	3	0.426471	0.00339259	2.46947	0.0166145	1.77951	0.251651	0.158756	0.799268	0.359135	0.444743	0.0492789	0.00247815	2.60587	0.0224267	1.64923	0.202372
ID593	FT0593	439.057	484.153	Pivampicillin;Fluoxetine glucuronide;Dihydroisomorphine-3-gl		484.142	484.157	432.193	446.165	4	4822;5865;11620;12830	78.95875;127.0522;140.0118;145.0604;214.0463;227.0622|84;96;168;1346;931;274	1	0.0203887	0.00141089	-0.0728075	0.000827971	-0.0118398	0.0599222	3.68061	0	0.0236928	4.05995	2	0.25	3.95886	2	0.0955882	0.117237	0.930935	0.218661	0.660229	-0.379343	0.146061	0.835465	0.343833	0.463652	-0.278257	0.701346	0.154067	0.822702	0.0847577	-0.101086
ID594	FT0594	387.259	485			484.996	485.003	386.479	388.794	10	583;1958;3494;4823;5866;7961;9199;10415;11621;12831		0	-0.0210382	0.0197056	-0.0132151	0.00567304	-0.013877	0.0104588	4.5029	3	0.428105	4.22065	2	0.351307	4.50673	3	0.46732	0.0512682	1.29015	0.125755	0.900475	0.282252	0.898939	0.0462697	0.941061	0.0263823	-0.00383485	0.0533699	1.2727	0.177444	0.75094	0.286086
ID595	FT0595	295.488	485.09	(±)-Flufenprox;{[5-hydroxy-8-methyl-6-(2-methylpropanoyl)-2-		485.088	485.091	294.636	298.225	6	3495;4824;6916;7962;9200;11622	180.0758;200.052;224.0694;258.0571;485.2792|360;219;658;132;288	1	0.0244931	-0.00400982	0.0181447	-0.0224125	-0.0908598	-0.0723475	3.93496	1	0.0702614	4.24113	2	0.392157	4.06438	1	0.159314	0.248209	0.605183	0.377014	0.423642	-0.306169	0.632947	0.198633	0.756281	0.121317	-0.129416	0.595384	0.225203	0.747111	0.126615	-0.176753
ID596	FT0596	40.8203	485.283	NCGC00385702-01!(2S,3R,5R,10R,13R,14S,17R)-17-[(2S,3R)-3,6-d		485.281	485.285	39.7693	41.5247	11	584;1959;3496;4825;5867;6917;7963;9201;10416;11623;12832	62.96418;78.95925;96.95891;173.0966;187.1135;189.128;203.1436;205.1599;224.0603;237.0688;248.061;249.0686;264.092;265.0989;267.1159;280.1238;333.1855;348.2099;349.2168;357.1275;364.2398;365.2497;371.1439;372.1482;373.2176;375.2323;385.1554;386.1643;389.2482;390.2559;391.2642;397.1563;405.2796;406.2875;411.1728;412.1833;413.1879;414.1951;421.3108;427.2041;428.2127;429.2203;437.1881;439.2035;442.22…	1	0.00105962	-0.0101043	0.0110872	0.0518155	-0.0292629	0.00119224	7.39727	3	1	7.42219	3	0.999183	7.27701	3	0.999183	0.874482	0.0582493	0.904558	0.0435634	-0.024918	0.458744	0.338429	0.613691	0.21205	0.120264	0.0799798	1.09702	0.236295	0.626546	-0.145182
ID597	FT0597	40.8203	486.285	Glycocholic acid;3a,7b,12a-Trihydroxyoxocholanyl-Glycine;Sod		486.284	486.286	39.7693	41.5247	11	585;1960;3497;4826;5868;6918;7964;9202;10417;11624;12833		0	0.00457749	-0.0144203	0.0147181	0.0357977	-0.024716	0.00371132	6.8941	3	0.99183	6.95509	3	0.99183	6.76835	3	0.991013	0.597847	0.22341	0.681715	0.166397	-0.0609904	0.272453	0.564708	0.479162	0.319517	0.125743	0.0196642	1.70632	0.0917924	1.03719	-0.186734
ID598	FT0598	411.303	487.096	Viniferifuran;5-[6-hydroxy-2-(4-hydroxyphenyl)-4-[(E)-2-(4-h		487.092	487.098	410.798	412.031	11	586;1961;3498;4827;5869;6919;7965;9203;10418;11625;12834	59.01427;88.03936;112.0517;130.062;141.0162;170.0427;199.0702;212.0652;223.0803;241.0917;252.0472;294.0714;323.0954;405.095|815;10006;156;6570;2252;9493;1457;6535;228;9923;630;252;857;520	1	-0.0482234	0.0360241	0.00623166	0.0142031	-0.00766383	-0.00460632	4.89076	3	0.666667	4.19768	3	0.336601	4.77987	3	0.629902	0.00203144	2.6922	0.0118632	1.9258	0.693079	0.0416572	1.38031	0.191422	0.718008	0.110895	0.00357836	2.44632	0.0282172	1.54949	0.582185
ID599	FT0599	40.4302	487.287	Cholesterol sulfate;1-eicosanoyl-glycero-3-phosphate;LysoPA(		487.285	487.288	39.4502	41.5247	11	588;1963;3500;4829;5871;6921;7967;9205;10420;11627;12836	62.9641;78.95923;280.1237;281.1255;282.1288;325.1841;407.2847;415.1947;421.3111;423.3162;429.2144;430.2165;431.224;455.227;457.2419;469.2521;470.2558;471.2549;472.2663;485.2848;485.7865;486.2848;487.2892;488.3978;488.5297|5369;2535;2820;4647;3216;259;1332;1311;1320;9022;1084;2289;1797;1884;1871;2459;2966;41539;7245;9882;3765;3504;2030787;322;236	1	0.0070491	0.00199365	0.0141335	0.0273622	0.00330522	0.0100843	6.06533	3	0.961601	6.13764	3	0.971405	6.09436	3	0.96732	0.517202	0.28634	0.617869	0.209104	-0.0723133	0.763023	0.117463	0.851877	0.0696229	-0.0290333	0.639781	0.193968	0.782626	0.106446	-0.0432801
ID600	FT0600	443.122	487.176	Staurosporine;8-Butanoylneosolaniol;8-Isobutanoylneosolaniol		487.175	487.179	441.15	444.809	11	587;1962;3499;4828;5870;6920;7966;9204;10419;11626;12835	89.02404;101.0239;109.0402;113.0244;127.0506;128.0353;145.0616;161.0453;179.0567;221.0665|1229;683;1223;576;7463;1462;32623;1589;1983;2125	1	-0.029828	-0.0204604	0.00710399	0.00660485	-0.0136258	0.00217015	4.88127	3	0.660948	4.48727	3	0.538399	4.48107	3	0.45098	0.00235752	2.62754	0.0132528	1.87769	0.393993	0.000878886	3.05607	0.0174048	1.75933	0.400191	0.927571	0.0326528	0.9622	0.0167344	-0.00619866
ID601	FT0601	411.36	488.1	3-(3,4-dimethoxyphenyl)-N-[2-(3,4-dimethoxyphenyl)-2-(sulfoo		488.099	488.103	410.798	412.031	7	589;1964;3501;7968;9206;10421;12837		0	-0.0307305	0.00577673	0.0164552	0.0314183	0.0235515	-0.0120516	4.13358	3	0.169935	3.69085	0	0.0465686	3.92529	2	0.0808824	8.81842e-05	4.05461	0.00119197	2.92373	0.442726	0.160357	0.794912	0.360729	0.442819	0.208291	0.117528	0.929859	0.273913	0.562387	0.234435
ID602	FT0602	40.8203	488.289	Tiropramide		488.287	488.291	39.7693	41.5247	11	591;1965;3503;4831;5873;6924;7970;9209;10423;11629;12839	62.96404;280.1237;281.1255;282.1305;421.3089;424.3204;431.2166;453.2151;456.2287;469.2511;470.2586;471.2628;472.2597;473.2681;485.2833;486.7864;487.2867;488.2903|310;720;471;427;652;988;132;120;204;2211;216;280;4801;933;8763;674;494;187267	1	0.00532014	-0.00021182	0.00845231	0.0319789	-0.00687123	0.000125482	5.10663	3	0.744281	5.17233	3	0.826797	5.1184	3	0.773693	0.518974	0.284854	0.619179	0.208184	-0.0656942	0.898606	0.0464308	0.941061	0.0263823	-0.0117692	0.478247	0.320348	0.653529	0.184735	-0.053925
ID603	FT0603	449.254	488.165			488.161	488.17	447.765	450.208	11	590;1966;3502;4830;5872;6923;7969;9208;10422;11628;12838	102.056;128.0341;146.0449|1574;2866;9471	1	-0.0309431	0.00845808	0.00229471	0.00602587	-0.00131467	0.00414314	4.56571	3	0.473039	4.13709	3	0.302288	4.38408	3	0.386438	0.00258095	2.58822	0.0139233	1.85626	0.428616	0.00340681	2.46765	0.0370759	1.43091	0.181627	0.0166564	1.77842	0.0838215	1.07664	0.24699
ID604	FT0604	35.245	489.278	Ubiquinone-4;13'-Carboxy-alpha-tocotrienol;Ceanothenic acid		489.276	489.279	34.3128	36.3556	11	592;1967;3504;4832;5874;6925;7971;9210;10425;11631;12840	205.1604;251.0463;252.0558;267.0788;267.1152;268.0867;282.244;283.1098;471.2662;489.2758|1310;4268;628;12113;12089;6879;1227;371125;1479;41686	1	0.00208898	-0.0201313	0.00669022	0.0381961	0.0193593	-0.00987941	5.16328	3	0.765523	5.21221	3	0.834967	5.02644	3	0.740196	0.193938	0.712337	0.311492	0.506553	-0.0489392	0.314139	0.502878	0.515598	0.287689	0.136836	0.194196	0.71176	0.368498	0.433564	-0.185776
ID605	FT0605	35.1679	490.276	Ebastine		490.268	490.278	34.3128	35.9369	10	594;1968;3505;4833;5875;6926;7972;9211;10426;12841		0	0.00359921	-0.0204377	0.00132083	0.0417297	0.0255543	-0.0142828	4.61493	3	0.494281	4.69748	3	0.651961	4.50343	2	0.464052	0.0184838	1.73321	0.0599352	1.22232	-0.0825493	0.470711	0.327245	0.624856	0.20422	0.111508	0.235321	0.628339	0.427246	0.369322	-0.194057
ID606	FT0606	498.336	491.01	Pesticide3_Novaluron_C17H9ClF8N2O4_N-({3-Chloro-4-[1,1,2-tri		491.008	491.012	496.441	499.05	8	596;1970;3507;7974;9212;10428;11632;12843	78.95891;158.9246;176.9358;178.0004;196.0121;275.9805;393.0335|1958;144;144;599;2803;306;120	1	-0.0237808	0.0504539	-0.00544446	-0.00620574	0.0120969	-0.00151641	3.99053	3	0.0874183	3.61918	0	0.0212418	4.2015	3	0.246732	0.000520966	3.28319	0.00444484	2.35214	0.371348	0.00631878	2.19937	0.0582678	1.23457	-0.210969	4.41864e-06	5.35471	0.000234389	3.63006	0.582317
ID607	FT0607	409.976	491.053	Tjipanazole A1;Tjipanazole A1;Tjipanazole A2		491.052	491.056	409.452	410.679	9	595;1969;3506;5876;7973;9213;10427;11633;12842		0	-0.0354056	0.0486746	-0.0187611	0.00155855	0.00567675	-0.0228469	4.407	3	0.357026	3.91831	1	0.172386	4.5506	3	0.493464	0.00992357	2.00333	0.0371723	1.42978	0.488691	0.0202001	1.69465	0.122622	0.911433	-0.143597	0.00344082	2.46334	0.0281129	1.55109	0.632288
ID608	FT0608	404.311	492.988	C.I. Acid Red 13;Azorubine		492.987	492.99	401.825	406.011	11	597;1971;3508;4834;5877;6928;7975;9214;10429;11634;12844	59.01526;141.016;164.9762;246.9833;328.9852;410.9935|36;185;36;327;188;36	1	0.0109196	0.00338155	-0.00657693	0.00290296	-0.0145555	-0.00237013	4.50643	3	0.431373	4.66603	3	0.631536	4.61799	3	0.54085	0.00411466	2.38567	0.0191011	1.71894	-0.159598	0.052792	1.27743	0.211869	0.673932	-0.111558	0.208148	0.681627	0.388654	0.410437	-0.0480397
ID609	FT0609	471.433	494.045			494.044	494.046	470.61	472.002	9	598;1972;3509;5878;7976;9215;10430;11635;12845	78.95932;158.9235;272.9565;282.0385;380.0123;494.0445|809;1118;1163;1392;395;2484	1	-0.0482278	0.0157823	0.0122155	0.0138359	-0.00261777	-0.00548872	4.33855	3	0.308007	3.66135	1	0.0326797	4.06202	3	0.156863	0.00274256	2.56184	0.0143448	1.84331	0.677197	0.00217542	2.66246	0.0285642	1.54418	0.276535	0.0191663	1.71746	0.0898276	1.04659	0.400662
ID610	FT0610	332.078	494.25	Tobramycin 1-N- or 3- N-formyl;Tobramycin 1-N- or 3- N-formy		494.249	494.251	329.807	333.967	8	599;1974;3510;7977;9216;10431;11636;12846	78.95935;152.9952;407.2196|1696;13041;2968	1	-0.0391433	0.0230263	0.00395553	-0.0101251	0.0202375	6.1034e-05	4.43026	3	0.373366	3.85626	0	0.133987	4.31479	3	0.340686	7.4224e-05	4.12946	0.00105049	2.97861	0.574002	0.10745	0.968794	0.312018	0.50582	0.115472	0.000483105	3.31596	0.00783461	2.10598	0.458531
ID611	FT0611	358.113	496.916	discorhabdin C isomer (+2);3-dihydro-7,8-dehydrodiscorhabdin		496.915	496.918	356.841	361.703	11	600;1975;3511;4836;5880;6929;7978;9217;10432;11638;12847	59.01422;158.9959;173.0141;202.9877;217.0016|263;374;327;2469;3904	1	-0.00668471	0.0102132	-0.00275736	0.00874039	-0.00719413	-0.00156481	4.30895	3	0.281863	4.21212	3	0.346405	4.33672	3	0.356209	0.0856354	1.06735	0.179476	0.745993	0.0968281	0.37381	0.427349	0.537705	0.269456	-0.0277708	0.0290119	1.53742	0.115948	0.935736	0.124599
ID612	FT0612	410.107	498.054	Chondroitin 4-sulfate;2-{4-[(6-carboxy-3,4,5-trihydroxyoxan-		498.052	498.055	409.573	411.303	11	603;1978;3514;4837;5881;6930;7981;9218;10434;11640;12850	59.01418;88.04004;141.0161;170.0429;223.0195;252.0459;305.0234;334.0489;416.0518|22604;54675;72557;161192;7358;20566;4344;19476;5172	1	-0.0413446	0.0247813	-0.00111569	0.00285843	-0.0174906	-0.00494708	5.57107	3	0.884804	4.98672	3	0.767974	5.44244	3	0.871732	0.000948388	3.02301	0.00671124	2.1732	0.584349	0.0269551	1.56936	0.146675	0.833645	0.128629	0.00354142	2.45082	0.0282172	1.54949	0.45572
ID613	FT0613	410.679	499.057	Sorafenib;[3-(3-{[3,4-dihydroxy-5-(hydroxymethyl)oxolan-2-yl		499.055	499.06	409.573	411.36	11	604;1979;3515;4838;5882;6931;7982;9219;10435;11641;12851		0	-0.0340364	0.0200105	0.00499659	0.000961051	-0.0154187	-0.00260724	4.73177	3	0.579248	4.2394	3	0.39134	4.61025	3	0.535948	0.000752639	3.12341	0.00573053	2.24181	0.492371	0.0228303	1.64149	0.133319	0.875108	0.121528	0.00256702	2.59057	0.022868	1.64077	0.370843
ID614	FT0614	410.107	500.059	6-[(6-carboxy-3,4,5-trihydroxyoxan-2-yl)oxy]-2-(3,4-dihydrox		500.057	500.06	409.917	410.798	5	605;1980;3516;7983;9220		0	-0.0302688	-0.0183349	0.0242425	0.0228192	-0.0232233	-0.0114916	4.09991	3	0.150327	3.67781	0	0.0383987	3.67781	0	0.0130719	1.14085e-05	4.94277	0.000319638	3.49534	0.422099	1.14085e-05	4.94277	0.00125469	2.90146	0.422099
ID615	FT0615	375.35	499.94			499.94	499.94	374.391	376.308	2	11642;12852		0	0.00154831	0.0327745	-0.0214599	-0.0370832	-0.0263707	0.0219754	3.56992	0	0.00571895	3.56992	0	0.00980392	3.84513	2	0.0498366						0.144422	0.840367	0.341651	0.466417	-0.275206	0.144422	0.840367	0.298831	0.524575	0.275206
ID616	FT0616	275.889	500.276	STD_18:1 Lyso PE;STD_Glycocholic acid;STD_Glycohyocholic aci		500.275	500.277	273.515	278.4	10	607;1982;3518;5883;6932;7984;9221;10436;11644;12853	196.0372;303.2336;500.2781|513;2709;1566	1	-0.0138804	0.00940571	-0.035265	-0.0158022	-0.0186873	-0.0372228	4.26684	3	0.267157	4.14421	2	0.311275	4.31126	3	0.336601	0.595443	0.22516	0.679619	0.167735	0.122628	0.69033	0.160943	0.798773	0.0975766	-0.0444212	0.471296	0.326706	0.650891	0.186492	0.167049
ID617	FT0617	424.584	501.189	T2 Toxin;8-Pentanoylneosolaniol;NCGC00169100-02!2-[2,6-bis(3		501.182	501.193	423.196	425.354	8	609;1984;3519;7986;9222;10438;11645;12855	59.0142;71.01346;74.02424;85.03015;89.02391;99.0088;101.0241;113.0239;118.0505;119.0343;131.0353;143.0345;149.0448;161.0445;179.0558;185.0457;221.0661;263.0768;281.0882;501.1963|10652;4101;27468;408;18546;521;4584;3539;72989;19994;943;2080;1078;6604;52971;1626;10393;16617;5341;1665	1	-0.0994093	0.0871636	0.0355548	0.00779502	0.0138386	-0.0417896	5.71763	3	0.910948	4.22596	0	0.368873	5.57321	3	0.901961	1.67363e-06	5.77634	9.58753e-05	4.01829	1.49168	0.109416	0.960919	0.313954	0.503135	0.144417	2.55953e-05	4.59184	0.000933429	3.02992	1.34726
ID618	FT0618	374.13	501.9			501.897	501.903	373.298	374.97	7	610;4840;5884;7987;10439;11647;12857		0	0.00631738	0.0478095	-0.0126154	0.0461864	-0.0102589	0.0569756	3.6039	1	0.00816993	3.6728	2	0.0351307	3.96189	3	0.0988562	0.745743	0.127411	0.80244	0.0955872	-0.0688991	0.0902467	1.04457	0.280252	0.552451	-0.35799	0.0710096	1.14868	0.216366	0.664811	0.289091
ID619	FT0619	424.56	502.191			502.185	502.195	422.909	425.354	9	611;1985;3521;5885;7988;9223;10440;11648;12858		0	-0.0723647	0.0587185	0.0117867	0.00798545	0.0121999	-0.0170837	4.99515	3	0.705882	3.94559	1	0.18219	4.87118	3	0.683007	0.000600935	3.22117	0.00490092	2.30972	1.04956	0.113179	0.946236	0.314088	0.502948	0.123977	0.00116046	2.93537	0.0137313	1.86229	0.925584
ID620	FT0620	269.864	506.323	LysoPE(0:0/20:1(11Z));LysoPE(20:1(11Z)/0:0);Phosphatidyletha		506.317	506.325	268.263	273.123	11	613;1990;3525;4842;5886;6933;7991;9226;10441;11650;12861	224.0676;281.2478;309.2786;506.324|509;11650;2240;2757	1	-0.0119829	0.0206619	-0.0152827	-0.00906458	-0.0070929	0.000355315	4.56114	3	0.471405	4.40472	3	0.484477	4.65301	3	0.561275	0.0836332	1.07762	0.175934	0.754649	0.156425	0.0840492	1.07547	0.27453	0.561409	-0.0918612	0.0285551	1.54432	0.115307	0.938144	0.248286
ID621	FT0621	290.532	506.323	LysoPE(0:0/20:1(11Z));LysoPE(20:1(11Z)/0:0);Phosphatidyletha		506.322	506.324	289.714	291.866	5	614;1991;3526;10442;12862	281.248;309.281;506.3249|1799;747;827	1	-0.0229653	0.00963219	-0.00108712	-0.000165699	0.0556359	0.026435	4.36981	3	0.329248	4.031	0	0.230392	4.28602	2	0.321895	0.000149624	3.825	0.00178148	2.74922	0.338818	0.563315	0.249249	0.697933	0.156187	0.0837955	0.12332	0.908968	0.276757	0.557901	0.255023
ID622	FT0622	356.271	507.978	Carbovir Triphosphate;Butoconazole nitrate		507.976	507.98	355.443	359.926	9	615;1992;3527;5887;7992;9227;10443;11651;12863	130.0867;142.9749;214.0478;228.0646|3219;278;697;954	1	-0.0405387	0.0190141	0.00105503	-0.00774664	-0.00351699	0.00540265	4.38024	3	0.339052	3.81209	1	0.113562	4.20567	3	0.25	0.00501354	2.29986	0.0222557	1.65256	0.568149	0.00255521	2.59257	0.0314969	1.50173	0.174568	0.0184304	1.73446	0.0874322	1.05833	0.393581
ID623	FT0623	45.2289	508.277	Beauverolide I;Beauverolide I		508.275	508.282	42.7966	45.7086	7	616;1993;4843;7994;9228;11652;12864	284.2719;508.2798;508.4641;508.479|36;4701;36;108	1	-0.01429	0.0111731	-0.0274911	0.0257676	-0.0265547	0.0105252	4.22091	2	0.227941	4.05228	1	0.242647	4.24195	2	0.29085	0.395462	0.402895	0.507123	0.294887	0.16863	0.928816	0.0320703	0.956251	0.0194281	-0.0210331	0.399305	0.398695	0.586888	0.231445	0.189663
ID624	FT0624	404.66	509.021			509.017	509.026	403.428	406.011	9	617;1994;4844;6934;7995;9229;10444;11653;12865	59.01322;141.016;223.0204;305.0188|60;480;63;48	1	0.00932884	0.0179557	0.015827	0.0101488	-0.00187469	-0.00854651	4.35821	2	0.323529	4.43547	2	0.502451	4.53364	3	0.482843	0.68135	0.16663	0.750608	0.124587	-0.0772578	0.165399	0.781467	0.369072	0.432889	-0.17543	0.528073	0.277306	0.698709	0.155703	0.0981723
ID625	FT0625	359.145	510.931			510.93	510.933	355.515	363.858	11	618;1996;3528;4845;5888;6935;7996;9230;10445;11654;12866	59.01416;156.982;173.0128;217.0033;314.9789|2348;564;3279;28367;482	1	-0.00426631	0.0203378	0.00638941	0.0194893	-0.0055015	-0.00942383	4.52575	3	0.445261	4.44874	3	0.51634	4.62568	3	0.550654	0.21695	0.663641	0.339831	0.468736	0.0770123	0.161567	0.791646	0.362103	0.441168	-0.0999286	0.00322147	2.49195	0.0276431	1.55841	0.176941
ID626	FT0626	358.541	512.026	CDP-glycerol		512.023	512.033	357.617	359.926	8	620;1998;3530;7997;9231;10446;11655;12867	88.04004;146.0813;153.9918;217.0032;218.1029;256.0581;316.0767;354.035|1902;1567;1149;751;11311;4486;1035;1102	1	-0.025053	0.0400452	0.00530393	-0.00179333	0.00772934	-0.00421255	4.17027	3	0.195261	3.77899	0	0.0898693	4.27124	3	0.312092	0.000125218	3.90233	0.00158565	2.79979	0.391278	0.0238662	1.62222	0.137287	0.86237	-0.100971	1.02345e-06	5.98993	9.18747e-05	4.0368	0.492249
ID627	FT0627	415.247	512.046	Chondroitin 4-sulfate;4-[7-(3,4-dihydroxy-5-methoxyphenyl)-6		512.043	512.048	414.82	415.623	9	3531;4846;5889;6936;7998;9232;10447;11656;12868	59.01302;74.0253;116.0452;126.9971;127.003;141.0182;184.0373;198.0471|72;281;539;108;108;192;264;680	1	0.0279268	0.0088159	-0.0347	-0.0036686	-0.025471	-0.0284204	3.67684	1	0.0228758	4.10772	3	0.286765	4.02939	3	0.131536	0.0134464	1.87139	0.0464828	1.33271	-0.430885	0.0440097	1.35645	0.196029	0.707679	-0.352551	0.33125	0.479844	0.54827	0.261006	-0.0783346
ID628	FT0628	42.585	513.304	Flavidulol C;MGMG 18:3;NCGC00380867-01_C27H46O9_9,12,15-Octa		513.295	513.311	41.3444	43.5323	10	623;2001;3533;4847;5890;6937;7999;9233;10449;12870	96.96032;311.1686;325.1815;326.1888;513.3102|1550;144;866;953;26035	1	-0.0037256	-0.0297576	0.0185001	0.0431415	0.00863558	0.0177498	4.6422	3	0.513889	4.60092	3	0.598039	4.33873	2	0.360294	0.642595	0.192062	0.71892	0.143319	0.0412828	0.0825348	1.08336	0.27453	0.561409	0.303477	0.0693688	1.15884	0.212476	0.67269	-0.262195
ID629	FT0629	44.6247	514.263	MLS002153941-01!Delcorine52358-55-1;MLS002153941-01!Delcorin		514.252	514.269	42.7966	44.96	6	2002;5891;9234;10450;11658;12872		0	-0.00797494	0.015887	-0.0606272	-0.0284197	0.0136119	-0.0261766	4.12646	1	0.165033	4.11657	1	0.289216	4.34606	3	0.364379	0.970624	0.0129491	0.976421	0.0103629	0.00988865	0.314604	0.502236	0.515661	0.287636	-0.219596	0.275114	0.560488	0.477764	0.320786	0.229485
ID630	FT0630	414.092	515.102	2-O-Galloylsucrose;6-O-Galloylsucrose;1'-O-Galloylsucrose		515.1	515.105	414.016	414.725	6	624;2003;3534;8000;10451;12873	74.02544;88.04117;116.0459;130.0619;141.0178;198.0483;212.067;227.0767;269.0959;294.0662|36;36;163;96;36;515;171;36;333;48	1	-0.0255566	0.0138882	0.0103119	0.0244283	0.0485426	0.0219027	4.06848	3	0.127451	3.68506	0	0.0424837	3.95985	2	0.0964052	2.63647e-07	6.57898	3.52408e-05	4.45295	0.38342	0.474333	0.323916	0.62554	0.203745	0.108625	0.116489	0.933714	0.273913	0.562387	0.274795
ID631	FT0631	374.13	515.913			515.911	515.915	373.298	375.249	11	625;2004;3536;4849;5892;6938;8001;9235;10452;11659;12874	59.01408;79.95739;124.0069;156.9904;221.984;319.9588|2678;1318;74666;2676;20767;434	1	-0.0147256	0.0365407	-0.000844564	0.00839241	-0.00732996	0.00179289	4.66527	3	0.530229	4.4365	3	0.504085	4.81708	3	0.64951	0.0376838	1.42385	0.101417	0.993887	0.228769	0.0622232	1.20605	0.23453	0.629802	-0.151811	0.00292651	2.53365	0.0256784	1.59043	0.380581
ID632	FT0632	40.8809	516.261			516.257	516.264	39.7693	42.2136	10	627;3538;4850;5893;6939;8003;9237;10454;11660;12876	282.0572;303.5644;304.0658;412.6446;413.1521;442.2298;444.2208;469.2457;483.273;484.2853;499.2705;516.3954|60;117;110;48;36;60;36;60;115;245;129;76	1	0.0141812	0.00565302	0.0200896	0.0243612	-0.0172924	-0.0155403	4.16662	2	0.191176	4.3278	3	0.437092	4.26876	3	0.311275	0.363045	0.440039	0.48418	0.314993	-0.161173	0.52399	0.280677	0.664197	0.177703	-0.102135	0.522629	0.281806	0.694656	0.15823	-0.0590379
ID633	FT0633	411.447	516.123	Vitisin B;2-amino-4-[(2-{[1-carboxy-2-hydroxy-2-(4-hydroxy-3		516.118	516.125	411.286	412.145	7	626;2005;3537;8002;9236;10453;12875		0	-0.0425834	0.00353532	0.0337088	0.0337848	0.0372833	0.00892243	4.31317	3	0.287582	3.68189	0	0.0400327	3.95629	2	0.0939542	0.000792532	3.10098	0.00593775	2.22638	0.63128	0.0886619	1.05226	0.27979	0.553167	0.35688	0.128682	0.890482	0.282278	0.549322	0.274401
ID634	FT0634	374.41	516.918			516.916	516.92	374.13	375.249	6	628;2006;3539;10455;11661;12877		0	-0.019428	0.045839	0.0127382	-0.0287534	0.0287635	0.0353872	3.81675	3	0.0433007	3.46305	0	0.000816993	3.97696	3	0.107026	0.00114481	2.94127	0.00773713	2.11142	0.353705	0.0420541	1.37619	0.19243	0.715728	-0.160209	0.00010906	3.96233	0.00264969	2.57681	0.513914
ID635	FT0635	374.13	517.912			517.911	517.916	373.298	375.249	11	629;2007;3541;4851;5894;6941;8004;9238;10457;11662;12878	59.01423;124.0069;126.0035;156.99;221.9838;223.9816|780;26764;3346;862;4901;2250	1	-0.0121159	0.0335728	-0.00157625	0.00397677	0.00089781	0.00450297	4.22199	3	0.229575	4.02959	3	0.229575	4.37484	3	0.382353	0.0225412	1.64702	0.0691763	1.16004	0.192408	0.0280841	1.55154	0.148157	0.829277	-0.152846	0.000657292	3.18224	0.00902423	2.04459	0.345254
ID636	FT0636	37.3261	518.261	Hydroxybuprenorphine		518.258	518.263	36.8077	38.0364	6	4852;6942;8005;9239;10458;12879	78.95936;250.1438;518.1109;518.2647;518.4313|189;917;36;986;36	1	0.0173572	0.0106317	-0.000637106	0.0340326	0.0306354	-0.0390625	3.84139	0	0.0473856	4.07508	2	0.261438	4.09197	2	0.176471	0.116656	0.933092	0.218647	0.660257	-0.233695	0.117288	0.930747	0.314088	0.502948	-0.250587	0.926444	0.0331808	0.9622	0.0167344	0.016892
ID637	FT0637	485.193	519.041	7,8,8,12,13,21,22-heptahydroxy-19-(hydroxymethyl)-2,17,20,23		519.038	519.042	484.019	485.823	11	630;2008;3542;4853;5895;6943;8006;9240;10459;11663;12880	78.95823;96.96962;120.9788;158.9232;176.9349;192.0176;200.9455;210.0274;259.0195;289.9922;421.0621|5950;1667;249;367;2443;1830;156;10085;760;674;381	1	-0.0238731	0.0274254	-0.00482067	0.00961923	-0.00635293	0.00395188	4.78551	3	0.604575	4.44694	3	0.512255	4.81122	3	0.647059	0.0150245	1.8232	0.0506942	1.29504	0.338563	0.445145	0.351498	0.602167	0.220283	-0.0257114	0.00917153	2.03756	0.0557457	1.25379	0.364275
ID638	FT0638	356.514	520.866			520.865	520.868	355.489	361.703	11	632;2011;3544;4854;5896;6944;8007;9241;10462;11664;12882	59.01338;128.9572;128.9611;141.0177;142.974;156.9906|709;96;156;72;2070;665	1	-0.025446	0.00748011	-0.0269089	0.00511119	-0.0089183	0.008261	4.47048	3	0.40768	4.15741	3	0.314542	4.38764	3	0.388889	0.0477993	1.32058	0.120314	0.919685	0.313071	0.380677	0.419443	0.544855	0.263719	0.0828445	0.152332	0.81721	0.310246	0.508293	0.230227
ID639	FT0639	39.9842	521.106	NCGC00385834-01!7-[(2S,3R,4S,5S,6R)-6-[[(2R,3R,4R)-3,4-dihyd		521.104	521.111	39.1089	40.9416	11	633;2012;3545;4855;5897;6945;8008;9242;10463;11665;12883	79.96006;80.96507;439.1347;439.1489;441.1465;461.3407;521.1031;521.2634;521.3432|72;72;36;36;428;60;4256;60;60	1	0.00396389	0.00181134	-0.00276398	0.0136381	0.013116	-0.00505865	4.67326	3	0.535948	4.73499	3	0.666667	4.72849	3	0.599673	0.000117215	3.93102	0.00151623	2.81924	-0.0617266	0.340216	0.468246	0.537705	0.269456	-0.0552246	0.904538	0.0435731	0.948424	0.0229974	-0.00650206
ID640	FT0640	358.113	521.993			521.988	521.996	355.515	362.548	9	634;2014;3546;5898;8009;9243;10464;11666;12884	59.01431;130.0872;142.9736;156.9912;228.0623|737;9197;192;1077;3198	1	-0.051274	0.0170171	0.0119031	0.00246295	-0.00236221	-0.00212471	4.51584	3	0.438725	3.79224	1	0.0996732	4.22796	3	0.288399	0.00209505	2.6788	0.0121171	1.9166	0.7236	0.000548494	3.26083	0.014724	1.83197	0.287874	0.0131881	1.87982	0.0715836	1.14519	0.435727
ID641	FT0641	482.368	522.041			522.038	522.043	480.653	483.161	7	635;2013;3547;8011;9244;10466;12885	78.95858;96.97005;158.9267;241.0106;259.0235;280.0208;320.979;522.0422|1202;790;440;3067;204;1180;874;4590	1	-0.0407243	-0.00537602	0.021596	0.019377	0.0237874	-0.00290617	4.31492	3	0.29085	3.73104	0	0.0661765	3.93879	2	0.0841503	1.60156e-06	5.79546	9.58753e-05	4.01829	0.583876	0.0229361	1.63948	0.133319	0.875108	0.376128	0.116155	0.934962	0.273913	0.562387	0.207748
ID642	FT0642	40.4302	522.114			522.108	522.269	38.6997	45.2289	11	637;2016;3548;4856;5899;6946;8010;9245;10465;11668;12887		0	0.00130832	0.00654857	-0.007314	0.00730717	-0.00445559	0.00583415	4.24727	3	0.253268	4.27181	3	0.413399	4.31134	3	0.337418	0.534262	0.272246	0.629723	0.200851	-0.0245483	0.208326	0.681256	0.420001	0.37675	-0.0640704	0.294473	0.530955	0.505368	0.296393	0.0395222
ID643	FT0643	329.33	522.282	2-amino-3-[hydroxy-[2-hydroxy-3-[octadec-9-enoyl]oxypropoxy]	+	522.28	522.283	327.058	331.412	10	636;2015;3549;4857;5900;8012;9246;10467;11667;12886	78.95875;152.9951;171.0066;281.2481;435.2515;522.2832|4739;35481;847;1142;9492;1775	1	-0.0406745	0.0277251	-0.0269729	-1.38626e-05	0.0133262	0.00475348	4.61625	3	0.497549	4.08067	2	0.26634	4.58306	3	0.517157	0.0209882	1.67802	0.0655813	1.18322	0.535583	0.662664	0.178707	0.776429	0.109899	0.0331948	0.0264439	1.57767	0.109737	0.959646	0.502388
ID644	FT0644	355.853	522.865			522.864	522.873	355.489	356.777	4	638;2017;3550;12888		0	-0.0220334	-0.00352343	-0.00677544	-0.00325176	0.0219346	0.0382717	4.0611	3	0.120915	3.75044	0	0.0776144	3.87429	1	0.0612745	4.51511e-07	6.34533	4.93789e-05	4.30646	0.310659	0.206272	0.68556	0.417381	0.379468	0.18681	0.373901	0.427243	0.561573	0.250594	0.123849
ID645	FT0645	412.599	522.999	Flufenoxuron;8-(6-carboxy-2,3,4-trihydroxyphenoxy)-3,4,9,10-		522.998	522.999	412.292	412.621	3	4858;5901;6947		0	0.0250924	-0.0246316	-0.00147798	-0.00678707	0.00679016	0.0171596	3.88465	0	0.0596405	4.24898	3	0.403595	3.88465	0	0.0629085	0.000499279	3.30166	0.00435241	2.36127	-0.36433						0.000499279	3.30166	0.00783461	2.10598	-0.36433
ID646	FT0646	45.2062	524.28	Oxysporidinone_130003;Oxysporidinone_130003;LysoPE(0:0/22:6(		524.275	524.287	42.7966	46.6678	11	641;2022;3554;4859;5902;6948;8013;9247;10469;11670;12891	128.0122;220.1478;221.1563;255.2339;276.1619;290.1145;303.1222;306.1085;346.1764;362.1742;524.2786|286;914;635;132;1317;860;1196;834;1774;671;8019	1	-0.00968977	-0.0101227	-0.0276491	0.0250645	-0.0250848	0.00440134	4.65135	3	0.522876	4.58943	3	0.590686	4.53492	3	0.48366	0.642201	0.192329	0.71892	0.143319	0.0619244	0.383252	0.416516	0.547892	0.261305	0.116434	0.748949	0.125548	0.85421	0.0684351	-0.0545095
ID647	FT0647	45.2289	525.273	1-(13Z,16Z-docosadienoyl)-glycero-3-phosphate;LysoPA(22:2(13		525.27	525.276	44.96	46.2494	7	642;2023;3555;5903;8014;9248;10470		0	-0.0208461	-0.017446	0.00136609	0.0505042	-0.0136121	-0.0436887	4.22961	3	0.24183	4.02257	1	0.226307	3.94358	1	0.0857843	0.359481	0.444324	0.48418	0.314993	0.207044	0.0844878	1.07321	0.27453	0.561409	0.28603	0.743649	0.128632	0.851657	0.0697352	-0.0789854
ID648	FT0648	414.08	526.06	4-[6,11-dihydroxy-7-(4-hydroxy-3,5-dimethoxyphenyl)-2,8-diox		526.059	526.063	413.621	415.379	11	643;2024;3556;4860;5904;6949;8015;9249;10471;11671;12892	59.01407;74.02429;116.0464;141.016;198.0488;212.0647;223.0206;280.0518;362.0558;444.0573|2473;3985;9953;9764;25056;572;552;3252;2018;494	1	0.00531421	0.0122051	-0.034276	-0.0120165	-0.0231888	-0.00669657	4.62169	3	0.503268	4.73227	3	0.66585	4.81945	3	0.650327	0.276315	0.558595	0.409873	0.387351	-0.110583	0.172339	0.763616	0.373092	0.428184	-0.19776	0.45233	0.344545	0.636754	0.196028	0.0871772
ID649	FT0649	388.442	526.084	Cyanidin 3-(6''-acetyl-galactoside);Cyanidin 3-(4-acetylgluc		526.084	526.084	387.827	388.741	3	644;2025;3557		0	-0.021273	-0.0141441	0.0214087	-0.0072322	0.00298101	0.027836	4.35836	3	0.324346	4.03632	0	0.232843	4.03632	0	0.135621	4.76841e-05	4.32163	0.000747095	3.12662	0.322045	4.76841e-05	4.32163	0.0026257	2.58075	0.322045
ID650	FT0650	275.324	526.305			526.297	526.309	272.201	276.812	7	645;2026;3558;5905;10472;11672;12893	224.0673;227.1995;329.2502;452.2775;526.2905|84;849;256;417;201	1	-0.0159059	0.0132652	-0.0220365	-0.0327459	0.0124914	0.0544302	4.15434	3	0.186275	3.95062	1	0.185458	4.14775	3	0.20915	0.305853	0.514488	0.436466	0.36005	0.203721	0.898994	0.0462434	0.941061	0.0263823	0.00659219	0.327003	0.485448	0.543608	0.264714	0.197128
ID651	FT0651	411.319	527.075	Protohypericin;NCGC00380901-01_C23H24O10S_;NCGC00380901-01_C		527.071	527.079	410.117	412.031	8	646;2027;3559;8016;9250;10473;11673;12894	59.01484;88.0394;141.0161;170.0429;199.0688;252.0455;281.0722;281.0822;334.0418;334.0505;363.0786;416.05;445.0819|223;2210;546;4005;2799;338;234;92;179;60;518;36;175	1	-0.0517844	0.0257889	0.0269013	0.00191922	-0.00221684	-0.000239825	5.00312	3	0.709967	4.22596	0	0.368873	4.74756	3	0.611111	2.66314e-05	4.57461	0.000533959	3.27249	0.777165	0.00216275	2.66499	0.0285642	1.54418	0.255564	1.42129e-07	6.84732	2.89649e-05	4.53813	0.5216
ID652	FT0652	414.82	528.073	3,4,5-trihydroxy-6-{[3,5,7-trihydroxy-2-(4-hydroxy-3-methoxy		528.065	528.078	411.447	417.896	7	647;2028;3560;4861;5906;8017;9251	59.01424;74.02534;118.0504;141.016;200.0538;282.0554;364.0603;446.0652|132;173;1063;580;2202;182;139;36	1	-0.025944	-0.0397258	0.00808656	0.0273325	-0.0333161	-0.00452991	4.40522	3	0.354575	4.09416	2	0.280229	3.88994	0	0.0645425	0.0499326	1.30162	0.123599	0.907987	0.311057	0.000357692	3.44649	0.0110788	1.95551	0.515277	0.116236	0.934661	0.273913	0.562387	-0.204219
ID653	FT0653	431.978	528.202			528.199	528.203	431.109	432.829	7	648;2029;3561;8018;9252;10476;12895	59.01412;71.014;89.02419;101.024;109.0412;113.0228;119.0343;127.0505;128.0351;143.0347;145.0619;161.0457;179.055;221.0658;263.0768;281.0873;528.2081|2167;608;4762;1092;1390;530;4641;7470;1638;571;38707;1410;14161;2850;4597;1214;497	1	-0.058845	-0.000775529	0.0294696	0.0201872	0.063177	0.0225759	4.92923	3	0.685458	4.0709	0	0.258987	4.44004	2	0.427288	1.75215e-05	4.75643	0.000421568	3.37513	0.85833	0.0599551	1.22217	0.230655	0.637036	0.489191	0.116227	0.934694	0.273913	0.562387	0.369139
ID654	FT0654	449.399	528.081	(Methylsulfinyl)octyl glucosinolate;Glucohirsutin;Delphinidi		528.081	528.081	449.399	449.399	1	5907	102.0563;128.0363;146.0474;168.0273;337.0516;359.0428|36;36;180;117;36;60	1	0.00418445	-0.00694318	-0.0158143	0.00288158	-0.00234431	0.00882108	3.47485	0	0.00163399	3.5752	1	0.0114379	3.47485	0	0.000816993	0.373901	0.427243	0.48418	0.314993	-0.100343						0.373901	0.427243	0.561573	0.250594	-0.100343
ID655	FT0655	291.927	528.285	LysoPC(16:1(9Z)/0:0);Phosphatidylcholine lyso 16;MLS00133357		528.283	528.287	274.351	295.582	11	649;2030;3562;4862;5908;6950;8020;9253;10474;11674;12896	78.95834;152.9959;168.0454;224.0689;242.0795;253.2162;331.2628;478.2931;528.2851|618;540;653;5478;1081;67167;696;33301;1134	1	-0.0224238	0.00537029	-0.0473684	-0.00948535	-0.0233655	-0.0129195	5.10248	3	0.742647	4.86811	3	0.723039	5.08711	3	0.763072	0.283801	0.546986	0.415344	0.381592	0.23437	0.912086	0.0399642	0.946563	0.0238502	0.0153683	0.315492	0.501012	0.532821	0.273419	0.219002
ID656	FT0656	274.005	528.284	LysoPC(16:1(9Z)/0:0);Phosphatidylcholine lyso 16;MLS00133357		528.283	528.286	272.201	275.014	5	650;2031;6951;8019;10475	78.95933;152.9943;168.0431;224.0677;242.0812;253.2167;478.292;528.2849|424;514;636;3148;773;40653;18833;551	1	-0.0240322	0.0117087	0.0869376	0.0597999	0.0553558	0.0422326	4.70313	2	0.555556	4.24997	1	0.404412	4.39349	1	0.39134	0.198691	0.701823	0.31617	0.500079	0.453152	0.448564	0.348176	0.60476	0.218417	0.309636	0.61519	0.210991	0.763442	0.117224	0.143516
ID657	FT0657	44.8734	529.3	(S)-Nerolidol 3-O-[a-L-rhamnopyranosyl-(1->2)-b-D-glucopyran		529.296	529.303	43.7731	45.2697	10	653;2033;3564;4863;5909;6952;8021;9254;10479;12897	79.95735;96.96024;112.9851;122.9748;449.3308;527.6732;529.3052|375;5901;228;369;537;341;98929	1	-0.0132478	-0.0305616	-0.00364102	0.0482073	0.0161225	0.0124326	4.82278	3	0.629085	4.69172	3	0.647059	4.50081	2	0.463235	0.182967	0.737627	0.297848	0.526006	0.131056	0.0865429	1.06277	0.278626	0.554978	0.321965	0.299602	0.523456	0.512662	0.290169	-0.190909
ID658	FT0658	274.005	529.288	PA(8:0/14:0);PA(10:0/i-12:0);PA(8:0/i-14:0)		529.288	529.29	272.201	274.713	3	654;2036;8022		0	-0.0157273	-0.00476842	0.0236063	0.0266399	-0.0083948	0.0361296	4.31044	2	0.284314	4.06753	0	0.25817	4.06753	0	0.161765	0.119412	0.922951	0.220326	0.656933	0.242914	0.119412	0.922951	0.314088	0.502948	0.242914
ID659	FT0659	291.485	529.288	PA(8:0/14:0);PA(10:0/i-12:0);PA(8:0/i-14:0)		529.287	529.289	277.079	294.49	6	655;2034;3565;9255;10478;11676		0	-0.0324085	0.00542437	0.0259123	-0.050954	-0.0328598	-0.0569234	4.53968	3	0.454248	4.05237	0	0.243464	4.32578	2	0.346405	0.00644476	2.19079	0.0266428	1.57442	0.487302	0.29376	0.532007	0.499874	0.301139	0.213901	0.143455	0.843283	0.297887	0.525949	0.273402
ID660	FT0660	291.817	530.299	LPC 16:0;LysoPC(16:0);LysoPC(0:0/16:0)	+	530.298	530.3	275.757	294.305	11	657;2038;3567;4864;5910;6953;8024;9256;10481;11678;12899	78.95919;152.9958;168.0438;224.0694;242.0796;253.2167;254.2199;255.2322;333.2808;478.2928;480.3078;530.3004|1846;1090;1946;10633;2832;32077;1362;123987;1062;14200;63067;1565	1	-0.01241	0.00201744	-0.0501051	-0.0062375	-0.0164387	-0.0204774	5.33409	3	0.816176	5.24664	3	0.844771	5.38225	3	0.856209	0.640682	0.193358	0.71892	0.143319	0.0874515	0.721203	0.141943	0.823453	0.0843613	-0.0481628	0.47426	0.323984	0.652666	0.185309	0.135614
ID661	FT0661	272.686	530.299	LPC 16:0;LysoPC(16:0);LysoPC(0:0/16:0)	+	530.299	530.301	270.885	274.713	5	658;2039;6954;8023;10482	78.95809;152.9952;168.0432;224.0677;242.0796;253.2182;254.2218;254.4526;255.2321;333.2795;478.2953;480.3073;530.3062|897;920;1074;7010;1284;9585;288;249;68693;512;4561;36479;836	1	-0.0198037	0.011865	0.108289	0.0675077	0.0699229	0.0397339	4.83863	2	0.639706	4.41136	1	0.49183	4.51576	1	0.472222	0.298703	0.524761	0.430347	0.366181	0.427277	0.486577	0.312848	0.636365	0.196293	0.322868	0.776655	0.109772	0.871497	0.0597342	0.104408
ID662	FT0662	291.473	531.302	5b-Cyprinol sulfate;Serine-Cholic Acid;Ganoderic acid I		531.3	531.304	275.757	294.305	11	659;2040;3568;4865;5911;6955;8026;9257;10483;11679;12900		0	-0.011504	0.00282497	-0.0515159	-0.00523743	-0.0136388	-0.0221005	4.73913	3	0.58415	4.66521	3	0.630719	4.80483	3	0.642157	0.690145	0.161059	0.758214	0.120208	0.0739136	0.648154	0.188322	0.764619	0.116555	-0.0657011	0.457355	0.339747	0.63815	0.195077	0.139615
ID663	FT0663	272.407	531.303	5b-Cyprinol sulfate;Serine-Cholic Acid;Ganodermic acid TQ		531.3	531.304	270.885	274.713	4	660;2041;8025;10484		0	-0.0142974	0.00760763	0.0298394	0.0357471	0.0157566	0.0168986	4.44378	2	0.388072	4.21082	0	0.345588	4.31116	1	0.335784	0.116122	0.935084	0.218647	0.660257	0.232958	0.437016	0.359502	0.599204	0.222425	0.132615	0.373901	0.427243	0.561573	0.250594	0.100343
ID664	FT0664	460.936	532.098	Indomethacin acyl glucuronide;3-Methyl-1-hydroxybutyl-ThPP;2		532.096	532.101	460.456	461.373	9	661;2043;3569;4866;5913;8027;9258;11680;12902	128.0349;143.0456;146.0454;160.0063;177.0346;179.0457;210.0877;254.0781;272.0886;288.0662;306.076;434.1214|3200;7153;404;2363;632;2358;2896;4337;6021;1566;21887;2501	1	-0.0218904	-0.0184108	-0.017031	0.0178504	-0.047829	0.0195581	4.10931	3	0.156863	3.86282	2	0.140523	3.80925	2	0.0367647	0.134021	0.872828	0.236057	0.626984	0.246487	0.0439523	1.35702	0.196029	0.707679	0.30006	0.759653	0.119385	0.860694	0.0651513	-0.0535734
ID665	FT0665	291.927	532.298	Vicriviroc Malate		532.296	532.3	289.08	294.305	11	662;2044;3570;4867;5914;6956;8029;9260;10485;11681;12903	224.0694;242.0792;255.2329;256.2371;257.2387;335.2943;480.3087;482.3163;532.3023|2941;612;41272;1735;1653;540;21251;2780;488	1	-0.00807865	0.00412498	-0.0468365	-0.0109082	0.000357665	0.0224831	4.81513	3	0.620098	4.76545	3	0.673203	4.87919	3	0.689542	0.782748	0.106378	0.828914	0.0814905	0.0496801	0.629012	0.201341	0.753816	0.122735	-0.0640633	0.532673	0.27354	0.702406	0.153412	0.113743
ID666	FT0666	273.206	532.298	Vicriviroc Malate		532.295	532.299	270.885	275.757	6	663;2045;6957;8028;9259;10486	78.95913;168.0424;224.0689;242.079;255.2322;256.237;257.2396;335.2962;480.309;482.3145;532.2996|276;279;2564;532;31062;1315;1340;468;15554;2386;512	1	-0.0192019	0.0020311	0.0592145	0.0588612	0.010306	-0.0725149	4.43175	2	0.375	4.12656	1	0.294935	4.21427	1	0.25817	0.248805	0.604141	0.377227	0.423397	0.305193	0.475711	0.322657	0.62599	0.203432	0.217481	0.7018	0.153787	0.822702	0.0847577	0.0877118
ID667	FT0667	372.784	532.924			532.92	532.925	370.402	373.925	11	664;2047;3571;4868;5916;6958;8030;9261;10487;11682;12905	59.01428;141.0158;156.9907;238.9972|2938;4338;2181;310	1	-0.00625254	0.0390083	-0.00145522	-0.0190303	-0.00437979	0.0118105	4.13124	3	0.167484	4.01037	3	0.219771	4.3563	3	0.370915	0.289126	0.538913	0.420827	0.375897	0.120863	0.0752049	1.12375	0.259564	0.585755	-0.22506	0.028463	1.54572	0.115307	0.938144	0.345923
ID668	FT0668	457.368	534.097	Cyanidin 3-(6''-malonylglucoside);Cyanidin 3-(3''-malonyl-gl		534.094	534.106	456.291	458.555	8	2048;4869;5917;6959;8031;9262;10488;11683	137.0713;143.0457;160.0071;180.0776;224.0674;225.0511;243.062;258.0548;259.0389;275.0329;277.0488;534.0979|496;1533;1611;1086;3672;2876;637;1388;420;393;668;412	0.916667	0.0210875	-0.0010873	0.00572896	-0.00342382	-0.0180058	-0.0626827	3.81645	1	0.0424837	4.12332	3	0.292484	3.99385	2	0.111928	0.0556378	1.25463	0.133331	0.875069	-0.306872	0.360357	0.443267	0.537705	0.269456	-0.177396	0.435466	0.361046	0.623544	0.205133	-0.129476
ID669	FT0669	418.411	534.126			534.125	534.127	418.096	418.726	2	2049;3572		0	-0.0206475	-0.0203086	-0.000601389	-0.0315999	0.0154115	-0.00745175	3.80408	2	0.0383987	3.52869	0	0.00490196	3.52869	0	0.00163399	0.144523	0.840063	0.250882	0.600531	0.275394	0.144523	0.840063	0.341651	0.466417	0.275394
ID670	FT0670	357.617	534.881			534.88	534.884	355.515	362.947	11	665;2050;3573;4870;5918;6960;8032;9263;10489;11684;12906	59.01416;141.0172;142.9748;156.9903;240.9517;254.968;338.9282|15577;1215;19153;25239;1520;1130;1295	1	-0.0265342	0.0188228	-0.00256616	-0.00519462	-0.000421433	-0.0134779	4.83893	3	0.640523	4.47423	3	0.531863	4.79109	3	0.637255	0.0122013	1.91359	0.0434265	1.36224	0.364699	0.391326	0.407461	0.554928	0.255763	0.0478428	0.017043	1.76845	0.0838215	1.07664	0.316856
ID671	FT0671	486.34	536.067			536.062	536.069	484.597	487.155	9	667;2053;3575;5920;8033;9264;10491;11685;12908	78.95925;96.96967;158.9247;211.0001;213.0165;272.9562;279.0385;292.9816;322.0436;383.9993;536.068|7629;2792;1302;577;3003;1007;540;2081;25889;2308;12898	1	-0.050413	0.0481103	-0.00474367	0.00704362	0.00886488	-0.0112148	4.52145	3	0.441176	3.80408	1	0.105392	4.5126	3	0.469771	0.00207264	2.68348	0.0120453	1.91918	0.717374	0.832497	0.0796171	0.901126	0.0452144	0.00885356	0.00271248	2.56663	0.0239808	1.62014	0.70852
ID672	FT0672	356.825	536.879			536.877	536.882	355.515	357.617	6	668;2055;3576;4871;8034;12909	59.01266;142.9747;144.9715;156.9895;158.9886;240.9468;242.9525;256.9616|551;839;264;1010;258;36;36;36	1	-0.0437366	-0.0162668	0.00523215	0.0485307	0.00481935	0.0817766	4.41692	3	0.362745	3.79907	1	0.102124	3.89977	1	0.0678105	0.00412825	2.38423	0.0191011	1.71894	0.617843	0.0636836	1.19597	0.237438	0.62445	0.517151	0.677252	0.16925	0.809788	0.0916287	0.100691
ID673	FT0673	392.383	537.014			537.014	537.016	391.125	404.311	11	669;2056;3577;4872;5921;6961;8035;9265;10492;11687;12910	59.01418;127.0008;141.016;209.0035;223.0201;291.0057;305.0223;373.0093;387.0254;455.0128|19887;59072;103641;19031;17122;28015;14129;13726;4088;1734	1	0.0089877	-0.00185298	-0.00868592	0.00522601	-0.00610682	0.00064062	5.5918	3	0.887255	5.73324	3	0.943627	5.65735	3	0.920752	0.000580062	3.23653	0.00477955	2.32061	-0.141445	0.0270855	1.56726	0.146723	0.833501	-0.0655507	0.024127	1.6175	0.103897	0.983395	-0.0758938
ID674	FT0674	391.549	538.02			538.016	538.028	387.411	402.981	10	670;2057;4873;5922;6962;8036;9266;10493;11688;12911	59.01365;126.9992;127.6502;128.0347;141.0171;142.0219;150.0174;209.0031;209.0082;209.3948;210.0374;223.021;224.0217;232.0198;291.0051;292.0441;305.0247;306.0303;314.0225;374.0381;374.0481;396.0245;456.0382;456.0495;478.0284|267;361;48;8081;1096;212;817;48;36;36;8951;120;72;2191;36;738;84;108;1982;245;342;552;60;179;218	1	0.018389	0.0102872	-0.00522416	0.0303445	-0.0053176	0.0261487	4.67932	2	0.54085	4.94133	3	0.752451	4.87292	3	0.683824	0.312587	0.505029	0.444494	0.352134	-0.262005	0.443486	0.35312	0.601384	0.220848	-0.193596	0.0500573	1.30053	0.169324	0.771281	-0.0684091
ID675	FT0675	45.7086	538.253			538.251	538.265	44.0726	46.6761	11	671;2058;3578;4874;5923;6963;8037;9267;10494;11689;12912	99.00821;218.0819;219.0909;256.2347;276.1616;281.2473;282.2508;284.2628;538.2535|84;1771;301;115;3682;149;176;84;1834	1	-0.0076464	-0.00904598	-0.00847529	0.0224236	-0.0222778	0.0137068	4.63903	3	0.510621	4.56512	3	0.581699	4.50447	3	0.464869	0.369661	0.432196	0.48418	0.314993	0.07391	0.210551	0.676642	0.421801	0.374892	0.134564	0.50439	0.297234	0.678137	0.168683	-0.0606544
ID676	FT0676	403.428	539.018	2,4,5-trihydroxy-3-[3-hydroxy-4-methoxy-5-(3,4,5-trihydroxyb		539.015	539.024	400.001	405.294	7	672;2059;3579;8038;9268;10495;11690	129.0041;141.0153;211.0012;293.0038;324.9682;375.0136|48;174;535;332;48;48	1	-0.0303823	0.0185325	0.0450005	0.00552123	-0.0420705	-0.0339967	4.39379	3	0.35049	3.90864	0	0.161765	4.20228	2	0.247549	0.00630222	2.20051	0.0261434	1.58264	0.485152	0.333275	0.477197	0.532535	0.273652	0.191513	0.117588	0.929637	0.273913	0.562387	0.293639
ID677	FT0677	45.458	539.261	Corchoroside B;NCGC00384825-01_C29H42O8_Stigmast-7-ene-6,22,		539.248	539.269	42.7966	46.6678	7	673;3580;4875;5924;8039;9269;11691		0	-0.0042971	-0.0100251	0.000488955	0.0322678	-0.0803278	0.000768047	4.12861	2	0.166667	4.10528	2	0.285948	3.96699	1	0.101307	0.907461	0.0421721	0.929877	0.0315745	0.0233259	0.406622	0.390809	0.567872	0.24575	0.16162	0.455127	0.341867	0.63685	0.195963	-0.138294
ID678	FT0678	410.938	540.075	Ceforanide;Cyanidin 3-O-(6''-malonyl-arabinoside)		540.074	540.076	409.639	412.031	11	675;2061;3582;4876;5925;6964;8041;9271;10497;11693;12914	59.01415;88.03986;112.0515;130.0617;141.0161;170.0428;194.0543;212.0648;223.0202;294.0685;305.0218;376.0702;458.0744;540.0753|15982;17078;492;31170;64352;8564;1544;76167;6730;9348;5238;11028;3762;372	1	-0.00113103	0.0101133	-0.0238844	-0.00255387	-0.0163711	-0.00232205	5.08438	3	0.734477	5.09666	3	0.803922	5.19645	3	0.795752	0.880641	0.0552009	0.909366	0.0412612	-0.0122819	0.188493	0.724704	0.396	0.402305	-0.112077	0.28296	0.548274	0.487762	0.311792	0.0997948
ID679	FT0679	472.941	540.053			540.051	540.054	470.791	473.895	11	674;2060;3581;4877;5926;6965;8040;9270;10496;11692;12913	78.95924;96.969;134.0464;138.9792;146.9857;150.9803;158.925;174.9801;176.9362;192.9904;211.0003;254.9472;272.9568;290.9662;328.0438;346.0544;408.0101;426.0199;442.0739;540.0526|45497;7294;29981;480;995;432;53729;10921;1389;4344;5031;1361;51961;823;39920;20421;31020;26278;528;118605	1	-0.0291927	0.0178924	-0.00473547	0.0132918	0.00335186	-0.00453495	5.38904	3	0.836601	4.99053	3	0.770425	5.31484	3	0.835784	0.00574527	2.24069	0.0245091	1.61067	0.398508	0.0953254	1.02079	0.29232	0.534142	0.0741927	0.0162836	1.78825	0.0829825	1.08101	0.324316
ID680	FT0680	44.0735	540.268	Vignatic acid B;MLS001332642-01!Sodium glycocholate hydrate8		540.263	540.271	42.7966	45.2697	11	676;2062;3583;4878;5927;6966;8042;9272;10498;11694;12915	128.0073;128.0115;141.0149;141.0191;219.089;220.1474;221.1528;276.1596;277.1659;277.1741;278.1807;306.1098;311.1656;319.1173;362.1732;540.2689|36;72;36;60;60;297;298;519;48;36;36;36;48;179;528;2101	1	-0.00439697	0.00614214	-0.0256729	0.0107013	-0.022284	0.0236328	4.37781	3	0.336601	4.35562	3	0.455065	4.41378	3	0.40768	0.861577	0.0647061	0.892009	0.0496306	0.0221928	0.809221	0.0919329	0.879873	0.05558	-0.0359734	0.665133	0.177091	0.803531	0.0949975	0.0581662
ID681	FT0681	473.058	541.054	3',4',5-Trihydroxy-3-methoxy-6,7-methylenedioxyflavone 4'-gl		541.045	541.056	472.112	473.895	10	677;2063;3584;4880;6968;8043;9273;10499;11696;12916		0	-0.0234322	0.0202677	0.019216	-0.000815066	-0.00216022	-0.0123178	4.61526	3	0.495098	4.22981	2	0.388072	4.56826	3	0.504085	0.0473168	1.32498	0.120314	0.919685	0.385456	0.00933028	2.03011	0.0755664	1.12167	0.047	0.0682886	1.16565	0.210962	0.675796	0.338456
ID682	FT0682	410.938	541.081	Dendroamide B;Dendroamide B;Quercetin 3-O-(6''-acetyl-glucos		541.077	541.09	409.639	412.653	9	3585;4879;5928;6967;8044;9274;10500;11697;12917		0	0.0121502	0.023831	-0.0443822	-0.00314905	-0.0218164	-0.0583651	4.09556	1	0.146242	4.32005	3	0.431373	4.4847	3	0.454248	0.344059	0.463368	0.479609	0.319113	-0.224496	0.127229	0.895414	0.321533	0.492775	-0.389141	0.0807479	1.09287	0.2373	0.624702	0.164645
ID683	FT0683	472.849	542.057	6,11-dihydroxy-7-(4-hydroxy-3,5-dimethoxyphenyl)-3-[4-hydrox		542.054	542.061	472.572	473.895	6	679;2064;3586;8045;10501;12918		0	-0.0261901	0.00806244	0.0100835	0.0226093	0.0356538	0.0263151	4.01323	3	0.0955882	3.62467	0	0.0220588	3.84812	2	0.0531046	1.92206e-06	5.71623	9.6343e-05	4.01618	0.388557	0.219049	0.659459	0.430963	0.36556	0.165114	0.119178	0.923804	0.274316	0.56175	0.223443
ID684	FT0684	412.717	542.073	[4-(5,7-dihydroxy-3-{[3,4,5-trihydroxy-6-(hydroxymethyl)oxan		542.073	542.073	412.717	412.717	1	12919		0	-0.000917269	0.00913222	-0.0199151	0.0059283	0.0131552	0.0117945	3.64679	0	0.0147059	3.64679	0	0.0294118	3.74713	1	0.0245098						0.373901	0.427243	0.537705	0.269456	-0.100343	0.373901	0.427243	0.561573	0.250594	0.100343
ID685	FT0685	389.7	545.014	{5-[6-(3,4-dihydroxy-6-methyl-5-oxooxan-2-yl)-5,7-dihydroxy-		545.012	545.019	388.352	390.434	11	680;2065;3587;4881;5929;6969;8046;9276;10502;11698;12920	173.0108;217.0029;299.0048;381.0078|84;2272;566;187	1	0.0168066	0.000364066	0.0122434	0.0170079	-0.0148577	-0.0156456	4.47204	3	0.408497	4.68858	3	0.644608	4.57124	3	0.507353	0.0615709	1.21062	0.141896	0.84803	-0.216535	0.248262	0.60509	0.458872	0.338309	-0.0991932	0.133144	0.875678	0.28615	0.543407	-0.117342
ID686	FT0686	486.33	548.115	Cyanidin 3-(6''-succinyl-glucoside);Peonidin 3-(6''-malonyl-		548.113	548.117	484.597	487.155	10	681;2066;3588;4882;5930;8047;9277;10504;11700;12921	74.02421;78.95926;128.0349;143.046;146.045;153.0667;166.0986;179.0455;181.0599;210.0879;254.0771;262.0492;272.0888;319.0719;320.0579;337.0816|484;528;4190;8474;761;276;204;2429;216;3017;5699;1002;16403;534;804;15617	1	-0.0434925	-0.00481084	-0.0275521	-0.0104057	-0.00959942	-0.0399314	4.5154	3	0.437908	3.98352	2	0.204248	4.24812	3	0.295752	0.0743181	1.12891	0.16138	0.79215	0.53188	0.22897	0.640222	0.443262	0.35334	0.267278	0.0932506	1.03035	0.257564	0.589115	0.264602
ID687	FT0687	372.714	548.897			548.896	548.899	371.59	375.249	11	682;2067;3589;4883;5931;6970;8048;9278;10505;11701;12922	59.01416;156.9904;254.9667;352.9445|28239;65080;4369;2281	1	-0.0259692	0.0399018	0.0115049	-0.00195214	0.0130127	-0.00860322	5.04443	3	0.722222	4.6392	3	0.619281	5.12699	3	0.777778	0.00243549	2.61341	0.0134662	1.87076	0.40523	0.298632	0.524864	0.5014	0.299816	-0.0825588	0.0015742	2.80294	0.0168541	1.77329	0.487788
ID688	FT0688	354.181	548.895			548.895	548.895	354.181	354.181	1	3590		0	-0.0138312	-0.0139017	0.0015408	-0.0212661	0.000993941	-0.0165226	4.41513	1	0.361111	4.22596	0	0.368873	4.22596	0	0.276961	0.373901	0.427243	0.48418	0.314993	0.189176	0.373901	0.427243	0.537705	0.269456	0.189176
ID689	FT0689	396.812	549.334	16-Acetylpriverogenin A;Oleanderolide 3-acetate;Tsugaric aci		549.331	549.335	395.468	398.745	11	683;2068;3591;4884;5932;6971;8049;9279;10506;11702;12923		0	0.0029924	0.00203657	-0.00478866	0.00519341	-0.013941	-0.00149413	4.43985	3	0.379902	4.48741	3	0.539216	4.48005	3	0.450163	0.247178	0.60699	0.376399	0.424351	-0.0475644	0.344571	0.462721	0.537705	0.269456	-0.0402012	0.826617	0.0826954	0.905786	0.0429742	-0.00736326
ID690	FT0690	374.13	549.905			549.902	549.906	373.049	375.249	7	684;2069;3592;8050;9280;11703;12924		0	-0.0266036	0.0207545	-0.00475551	-0.0120544	-0.0424491	0.021135	4.20557	3	0.214869	3.8138	0	0.114379	4.13424	2	0.204248	0.00146794	2.83329	0.00914993	2.03858	0.391771	0.696383	0.157152	0.802701	0.0954463	0.0713243	0.119719	0.921836	0.274316	0.56175	0.320447
ID691	FT0691	372.714	550.896			550.893	550.898	371.59	375.249	11	685;2070;3595;4885;5933;6972;8051;9281;10507;11704;12925	59.01375;156.9906;158.9884;254.9692;256.9659;354.9423|4821;8774;2050;367;216;168	1	-0.0285822	0.0411624	0.0292138	-0.00194395	0.00794435	0.00464845	4.69434	3	0.54902	4.2197	3	0.348856	4.71297	3	0.590686	0.0145183	1.83809	0.0493375	1.30682	0.474645	0.873092	0.0589399	0.921937	0.035299	-0.0186256	0.00354433	2.45047	0.0282172	1.54949	0.49327
ID692	FT0692	396.812	551.032	[5-(3-{[3,4-dihydroxy-5-(hydroxymethyl)oxolan-2-yl]oxy}-5,7-		551.031	551.033	396.325	397.802	11	686;2071;3596;4886;5934;6973;8052;9282;10508;11705;12926	58.83862;59.01427;140.5892;141.0173;141.6163;141.6867;141.7553;222.3376;223.0204;304.088;305.0233;385.838;387.0275;469.0293;551.0312|3240;1189524;16215;8248882;2208;1393;1200;4192;1518432;4119;1997834;2557;967641;121237;11491	1	0.00221948	0.00114739	-0.00605893	0.00436189	-0.0103889	-0.00156176	7.20877	3	0.998366	7.24926	3	0.998366	7.24118	3	0.998366	0.219107	0.659344	0.342319	0.465569	-0.0404913	0.331075	0.480073	0.52972	0.275953	-0.0324073	0.771039	0.112924	0.867698	0.0616314	-0.00808399
ID693	FT0693	396.812	552.034	Fenticonazole nitrate;2-[({3-[3,4-dihydroxy-5-(3,4,5-trihydr		552.034	552.035	396.325	397.802	11	687;2072;3597;4887;5935;6974;8053;9283;10509;11706;12927		0	0.00162195	0.00114086	-0.00725618	0.00356754	-0.0103841	-0.000890072	6.2852	3	0.97549	6.31942	3	0.977941	6.31524	3	0.977124	0.2668	0.573815	0.398213	0.399884	-0.0342197	0.356174	0.448338	0.537705	0.269456	-0.0300392	0.893917	0.0487029	0.944043	0.0250084	-0.00418057
ID694	FT0694	272.948	552.328			552.326	552.331	270.885	275.757	11	688;2073;3598;4888;5936;6975;8054;9284;10510;11707;12928	59.01352;78.9591;152.9956;168.0432;224.0688;242.081;253.2169;277.2172;478.2932;502.2936;552.3264|3144;672;624;753;4966;1241;69286;1708;36863;1281;1340	1	-0.0238789	0.0180335	0.000874689	-4.33771e-05	0.0205974	0.036083	5.03978	3	0.721405	4.68932	3	0.645425	4.97485	3	0.722222	0.00810477	2.09126	0.0317591	1.49813	0.350463	0.276545	0.558234	0.4814	0.317494	0.0649274	0.00946727	2.02378	0.0572451	1.24226	0.285536
ID695	FT0695	397.262	553.035	Ceftriaxone;{5-[12-(3,4-dihydroxyphenyl)-8,13-dihydroxy-4-ox		553.033	553.037	396.325	398.09	11	689;2074;3599;4889;5937;6976;8055;9285;10511;11708;12929		0	0.00188086	0.000198078	-0.00834555	0.0035002	-0.0111804	0.0021809	5.60369	3	0.888072	5.64392	3	0.93219	5.62845	3	0.91585	0.246966	0.607363	0.376399	0.424351	-0.0402359	0.458398	0.338757	0.613691	0.21205	-0.0247622	0.687447	0.162761	0.816124	0.0882438	-0.0154737
ID696	FT0696	272.975	553.332	Notoginsenoside R10		553.33	553.334	270.885	275.757	10	690;2075;3600;4890;5938;8056;9286;10512;11709;12931		0	-0.0314686	0.0209657	-0.0086521	0.00887268	0.012039	0.0377615	4.52239	3	0.443627	4.08903	2	0.276961	4.43924	3	0.425654	0.037511	1.42584	0.101406	0.993936	0.433363	0.246793	0.607668	0.458655	0.338514	0.0831514	0.0579769	1.23674	0.188296	0.725159	0.350211
ID697	FT0697	396.754	554.038			554.037	554.039	395.415	397.913	11	692;2077;3601;4891;5940;6977;8057;9287;10514;11710;12932		0	0.000122339	0.000615221	-0.0106134	0.00428914	-0.00745474	0.00380578	4.74508	3	0.585784	4.76275	3	0.671569	4.76641	3	0.620098	0.535721	0.271061	0.629983	0.200671	-0.0176627	0.566303	0.246952	0.700198	0.154779	-0.0213283	0.934527	0.0294079	0.965764	0.0151289	0.00366566
ID698	FT0698	271.661	554.344			554.343	554.345	269.574	274.436	11	694;2078;3602;4892;5941;6978;8058;9288;10515;11711;12933	59.01417;78.95923;152.9956;168.0434;224.0693;242.0794;253.217;254.2217;254.4523;255.2323;279.2324;480.31;504.309;554.3437|6353;1721;1573;1897;12013;3287;965;720;588;152233;9075;80648;4450;2574	1	-0.0116737	0.0172963	-0.0115776	0.00185549	0.0251887	0.0331553	5.3212	3	0.812092	5.16156	3	0.824346	5.37018	3	0.852124	0.148219	0.829095	0.255822	0.592062	0.15964	0.495231	0.305192	0.64396	0.191141	-0.0489794	0.0580862	1.23593	0.188296	0.725159	0.20862
ID699	FT0699	414.419	555.085	NCGC00380871-01_C22H27ClO13_(1R,4S,5R,6S,7R,8S)-5-Chloro-9-(		555.083	555.089	414.025	415.379	8	695;2079;3603;8059;9289;10516;11712;12934	74.02482;88.04009;116.046;141.0128;141.0194;156.0303;170.0411;170.0448;198.0496;227.0767;280.0584;309.0782;309.0956;362.0526;391.0893|255;135;414;60;95;36;410;234;807;990;36;108;36;36;108	1	-0.029939	0.0261504	0.00313339	-0.00350887	-0.00381969	-0.00315657	4.38501	3	0.34232	3.93997	0	0.180556	4.34638	3	0.365196	1.71151e-05	4.76662	0.000420194	3.37655	0.445044	0.338412	0.470555	0.537705	0.269456	0.0386252	0.000182408	3.73896	0.00380126	2.42007	0.406418
ID700	FT0700	271.661	555.347	Cyclopassifloic acid B;Leucoridine A;Pyrohyperforin		555.346	555.35	269.574	274.436	11	696;2080;3604;4893;5942;6979;8060;9290;10517;11713;12935		0	-0.0110528	0.0149878	-0.0124435	0.00327451	0.0239679	0.0291931	4.77025	3	0.598039	4.6235	3	0.614379	4.81258	3	0.647876	0.159788	0.796455	0.27074	0.567448	0.146754	0.556409	0.254606	0.692216	0.159758	-0.0423304	0.0671988	1.17264	0.209123	0.679599	0.189085
ID701	FT0701	289.531	556.316	LPC 18:1;STD_18:1 Lyso PC (1-(9Z-Octadecenoyl)-sn-glycero-3-	+	556.315	556.317	273.123	291.75	12	699;2083;3607;4895;5944;6981;8062;9292;9293;10520;11714;12937	78.95937;152.9947;168.0435;224.0695;242.0793;255.2319;256.2362;257.2412;279.2327;281.2477;482.3161;504.3093;506.3232;520.2454;556.3165|371;360;531;3712;897;605;484;445;4249;47173;883;2331;26038;915;1078	1	-0.00979452	0.00573746	-0.0138887	0.0057903	0.00633582	0.00782248	5.12967	3	0.752451	5.0184	3	0.775327	5.12464	3	0.776144	0.213946	0.669696	0.33644	0.473092	0.111263	0.892529	0.0493777	0.936729	0.0283861	0.00502681	0.23622	0.626684	0.427246	0.369322	0.106237
ID702	FT0702	445.356	556.163			556.161	556.164	444.105	446.796	11	698;2082;3606;4894;5943;6980;8061;9291;10519;11715;12936	78.95897;140.0111;152.9951;171.0078;214.0478|5524;20787;9545;420;99936	1	-0.0221203	0.00930073	-0.00848659	0.0146256	-0.00792771	-0.00259246	4.87614	3	0.656863	4.59062	3	0.593137	4.79005	3	0.635621	0.0203928	1.69052	0.0642092	1.1924	0.285521	0.0519716	1.28423	0.210193	0.677382	0.0860986	0.06171	1.20964	0.197303	0.704866	0.199423
ID703	FT0703	417.499	557.096	6-({2-[4-ethyl-3-(sulfooxy)phenyl]-3,5-dihydroxy-3,4-dihydro		557.087	557.103	412.783	418.35	7	700;2084;3609;5945;9295;11716;12939		0	-0.0364177	0.00430401	-0.0215968	-0.0489338	-0.0369008	0.0260309	4.03993	3	0.10866	3.54888	1	0.00735294	3.82228	2	0.0408497	0.0092943	2.03178	0.0352714	1.45258	0.491048	0.317865	0.497758	0.518309	0.285411	0.217647	0.269962	0.568698	0.469641	0.328234	0.273401
ID704	FT0704	290.036	557.319	PA(8:0/16:0);PA(10:0/i-14:0);PA(8:0/i-16:0)		557.316	557.321	287.608	291.75	11	702;2086;3610;4896;5947;6982;8064;9296;10522;11717;12940		0	-0.0114081	-0.00628758	-0.0243848	0.00340658	-0.00998561	-0.0348137	4.64159	3	0.513072	4.55275	3	0.573529	4.58267	3	0.515523	0.543964	0.26443	0.634097	0.197844	0.0888422	0.392858	0.405764	0.555706	0.255155	0.0589195	0.8169	0.0878312	0.902767	0.0444243	0.0299227
ID705	FT0705	445.54	557.167	Physalin K;NCGC00381276-01_C22H34O14_Hexitol, 2,6-anhydro-,		557.164	557.169	444.105	446.796	9	703;2085;3608;5946;8063;9294;10521;11718;12938		0	-0.025153	0.0114452	-0.00958672	0.0153242	-0.00558835	-0.00755717	4.20855	3	0.218137	3.88765	1	0.152778	4.11719	3	0.198529	0.0417337	1.37951	0.109619	0.960112	0.320903	0.0255873	1.59198	0.144391	0.840459	0.0913641	0.103753	0.983997	0.273913	0.562387	0.229539
ID706	FT0706	413.669	558.134	2-amino-4-({1-[(carboxymethyl)-C-hydroxycarbonimidoyl]-2-{[2		558.128	558.14	412.782	414.08	7	704;2088;3612;8065;10523;11719;12942		0	-0.0261209	0.0292199	0.00614504	-0.00672403	0.0216595	0.0336205	4.31647	3	0.293301	3.90415	0	0.160948	4.30875	3	0.33415	4.10807e-08	7.38636	1.15232e-05	4.93843	0.412322	0.771793	0.112499	0.858495	0.0662621	0.00771887	7.98433e-05	4.09776	0.0020706	2.6839	0.404603
ID707	FT0707	465.601	558.063	Adenosine diphosphate ribose;Phosphoribosyl-AMP;Laccaic Acid		558.063	558.063	465.314	465.887	2	5948;12941	78.95871;96.96735;211.0002;346.055;408.0131;558.0698|227;48;36;640;113;324	1	0.00301711	0.00467867	-0.0411587	0.0104261	0.0143973	0.023831	3.4915	0	0.00245098	3.59184	1	0.0138889	3.6192	1	0.00653595	0.373901	0.427243	0.48418	0.314993	-0.100343	0.373901	0.427243	0.537705	0.269456	-0.127699	0.874411	0.0582842	0.932759	0.0302306	0.0273557
ID708	FT0708	288.909	558.328	LysoPC(18:0);LysoPC(0:0/18:0);2-acetyl-1-alkyl-sn-glycero-3-		558.323	558.33	271.81	291.75	12	705;2089;3613;4897;5949;6983;8066;9297;9298;10524;11720;12943	78.96024;152.9963;168.0418;224.0692;242.0807;281.2481;282.2516;283.2636;506.3253;508.3381;520.2467;522.2457;558.3319|538;445;640;5584;1228;32262;1940;47443;17390;31045;396;777;1716	1	0.00827989	0.00713317	-0.0244337	0.000255124	0.0149676	-0.00885692	4.89861	3	0.669118	5.05208	3	0.786765	5.07609	3	0.756536	0.0980494	1.00856	0.199477	0.700106	-0.153472	0.0273294	1.56337	0.146728	0.833486	-0.17748	0.726244	0.138917	0.838029	0.0767412	0.0240084
ID709	FT0709	288.909	559.331	Cucurbitacin C;NCGC00385539-01!;NCGC00385693-01_C32H48O8_Pro		559.328	559.333	271.81	290.548	12	706;2090;3614;4898;5950;6984;8067;9299;9300;10525;11721;12944		0	0.00713204	0.00596708	-0.0241429	0.00684781	0.0144017	-0.00890057	4.35784	3	0.322712	4.49834	3	0.548203	4.51589	3	0.473039	0.109154	0.961961	0.215782	0.665985	-0.140505	0.0465235	1.33233	0.202704	0.693137	-0.158055	0.819549	0.0864249	0.904463	0.0436092	0.0175494
ID710	FT0710	288.909	560.328	NCGC00380386-01!13-hydroxy-6-(1-hydroxyethyl)-12,14-dimethyl		560.324	560.33	271.81	290.548	12	707;2091;3615;4899;5951;6985;8068;9301;9302;10526;11722;12945	224.0716;281.2527;282.2536;283.263;284.2655;285.2708;363.3243;508.3398;510.3488;560.3311|506;136;155;7863;375;392;132;4836;780;192	1	0.0113014	0.00600443	-0.0311301	0.00198799	0.0119972	-0.0144656	4.33724	3	0.30719	4.54438	3	0.566176	4.54589	3	0.491013	0.0492824	1.30731	0.122241	0.912784	-0.207142	0.0262574	1.58075	0.144836	0.839125	-0.208647	0.983074	0.00741368	0.989574	0.00455178	0.00150498
ID711	FT0711	43.5185	564.342	Strychnophylline		564.34	564.345	42.4259	43.9444	11	709;2092;3616;4900;5952;6986;8069;9303;10528;11723;12946	59.01503;85.00407;346.1789;478.1804;562.607;564.3431|283;186;550;204;467;140780	1	0.00553673	0.0291145	-0.0494008	-0.0170932	-0.0273182	0.0269383	4.73255	3	0.580065	4.84349	3	0.713235	5.0631	3	0.753268	0.377379	0.423223	0.488158	0.31144	-0.110948	0.209129	0.679587	0.420345	0.376394	-0.330559	0.334495	0.47561	0.55213	0.257958	0.219611
ID712	FT0712	482.971	565.047	Uridine diphosphate galactose;Uridine diphosphategalactose;U	+	565.046	565.048	481.364	483.686	11	710;2094;3617;4901;5953;6987;8070;9304;10529;11724;12947	78.95914;96.96892;111.0194;138.9793;150.9797;158.9247;174.9799;176.9362;192.991;211.0014;223.0009;241.0116;259.0216;272.9567;280.0228;305.0177;320.9787;322.0373;323.0279;384.9839;402.9929;467.069;565.0478|60304;29607;4796;5192;7030;26318;2473;4228;4115;24368;1144;43499;1444;23833;14525;7121;17349;1012;335545;31372;8038;1409;137674	1	-0.0657893	0.0259852	-0.00012031	0.0209387	-0.00723037	-0.00469583	6.64542	3	0.985294	5.73478	3	0.944444	6.34784	3	0.979575	0.00362732	2.44041	0.0173162	1.76155	0.91064	0.00171519	2.76569	0.0245992	1.60908	0.297588	0.0161146	1.79278	0.0828448	1.08173	0.613053
ID713	FT0713	43.2866	565.344	Ganoderic acid Mi;Ganoderic acid Mj		565.341	565.353	42.4259	43.8777	8	711;2095;5954;6988;8071;9305;11725;12948		0	-0.00196069	0.0300291	-0.0469748	-0.0210006	-0.0371956	0.0269256	4.3223	2	0.296569	4.32907	2	0.437908	4.5807	2	0.513072	0.970739	0.0128973	0.976421	0.0103629	-0.00677531	0.399321	0.398678	0.561671	0.250518	-0.258402	0.414134	0.382859	0.60258	0.219985	0.251627
ID714	FT0714	482.641	566.05			566.048	566.052	481.364	483.686	11	712;2096;3618;4902;5955;6989;8072;9306;10530;11726;12949	78.95915;96.96853;143.0477;158.9246;183.0751;211.0034;241.0124;242.0133;254.0771;272.0927;272.9561;304.054;304.0645;306.0815;320.9762;321.9875;323.0273;323.0372;324.0308;384.9827;385.9919;566.0535;566.1249|930;274;36;185;36;146;307;219;36;36;227;36;48;83;144;97;1199;100;2081;116;204;1192;36	1	-0.0628545	0.020766	-0.000960492	0.0193574	-0.00610799	0.000692972	5.79879	3	0.927288	4.93181	3	0.746732	5.48428	3	0.883987	0.00388204	2.41094	0.0182426	1.73891	0.866976	0.00135698	2.86743	0.0222574	1.65253	0.314512	0.0208079	1.68177	0.0952265	1.02124	0.552465
ID715	FT0715	411.794	566.04	2-[({3-[3,4-dihydroxy-5-(3,4,5-trihydroxybenzoyloxy)benzoylo		566.039	566.041	410.967	412.621	2	5956;6990		0	0.0156668	-0.0162189	-0.00919646	-0.00665316	0.00642665	0.0116834	3.86487	0	0.0555556	4.11726	2	0.29085	3.86487	0	0.0588235	0.132538	0.877661	0.23413	0.630543	-0.252397						0.132538	0.877661	0.285865	0.54384	-0.252397
ID716	FT0716	388.348	567.004			567.001	567.006	387.107	390.131	11	714;2098;3619;4903;5959;6991;8074;9307;10533;11729;12951	59.01318;141.016;223.0183;305.0212;387.0345;469.0238|355;3239;622;554;72;48	1	-0.00820524	0.0165943	0.0113739	-0.00140019	0.00477016	0.000581067	4.72456	3	0.573529	4.57592	3	0.587418	4.7603	3	0.616013	0.0142898	1.84497	0.0488372	1.31125	0.148645	0.329174	0.482574	0.528078	0.277302	-0.0357314	0.00357852	2.4463	0.0282172	1.54949	0.184376
ID717	FT0717	482.641	567.051	(2-hydroxy-5-{3,5,7-trihydroxy-6-[3,4,5-trihydroxy-6-(hydrox		567.049	567.055	481.364	483.686	11	713;2099;3620;4904;5958;6992;8073;9308;10532;11728;12952		0	-0.0588113	0.0199564	0.000765885	0.0181755	-0.00394316	-0.000925033	5.15881	3	0.763889	4.34443	3	0.447712	4.86649	3	0.679739	0.0029315	2.53291	0.0150709	1.82186	0.81438	0.00183879	2.73547	0.0251886	1.5988	0.29232	0.0166538	1.77849	0.0838215	1.07664	0.52206
ID718	FT0718	483.587	568.055	7-{3-[(6-carboxy-3,4,5-trihydroxyoxan-2-yl)oxy]-4,5-dihydrox		568.053	568.057	481.974	483.994	8	715;2101;3621;8076;9309;10534;11731;12955	78.95913;96.96926;158.9245;241.0102;259.0229;323.0283;324.0311;325.0315;326.0371;387.992;568.0523|931;393;543;294;1489;1445;2921;1928;2404;228;5034	1	-0.0399608	0.0121869	0.0154602	-0.00133275	0.00752316	0.00184046	4.31529	3	0.291667	3.72659	0	0.0645425	4.07815	3	0.168301	1.89494e-06	5.72241	9.6343e-05	4.01618	0.588706	0.00163612	2.78618	0.0244004	1.6126	0.23714	0.000233467	3.63177	0.0046179	2.33556	0.351567
ID719	FT0719	268.376	568.359			568.356	568.363	266.951	269.465	8	2102;4905;5960;6993;8077;10535;11732;12956	269.2475;283.2631;494.324;508.3399|2378;4977;1281;2727	1	0.0232424	0.0318309	-0.0352802	-0.0232957	0.0127283	0.037646	3.85129	1	0.0514706	4.18306	3	0.32598	4.30932	3	0.334967	0.0385172	1.41434	0.102741	0.988256	-0.331767	0.0194465	1.71116	0.119996	0.920835	-0.458023	0.19196	0.716789	0.366042	0.43647	0.126256
ID720	FT0720	411.319	569.1	Neobetanin;Flavone base + 3O, C-Pen, C-Pen;NCGC00381078-01!3		569.094	569.102	410.798	412.031	10	716;2103;3622;4906;5961;8078;9310;10536;11733;12957	59.01331;88.04005;130.0619;141.0162;170.0429;199.0688;212.0653;241.0913;252.0462;294.0708;305.0263;323.0945;334.0498;405.0953;487.0999|490;3223;2955;2873;7907;704;5231;4914;943;338;120;620;652;1150;453	1	-0.0453545	0.0320649	-0.00383382	0.0129683	-0.0085799	-0.0071356	4.86338	3	0.652778	4.22765	2	0.386438	4.77032	3	0.623366	0.00351653	2.45389	0.0169216	1.77156	0.635732	0.00153413	2.81414	0.0240678	1.61856	0.0930601	0.00632008	2.19928	0.0426332	1.37025	0.542672
ID721	FT0721	334.54	569.271	Cymarine;MLS002695970-01!;NCGC00169509-02_C30H44O9_(3beta,5b		569.269	569.272	331.172	335.665	10	717;2104;3623;4907;5962;8079;9311;10537;11734;12958	78.95861;152.9952;223.0004;241.0111;253.2165;315.0494;389.2088;569.2708|1074;10408;463;7174;19462;3570;1063;18905	1	-0.0481518	0.0373313	-0.0312961	-0.00434451	0.0122781	0.017181	4.87458	3	0.656046	4.23373	2	0.388889	4.85349	3	0.670752	0.0226271	1.64537	0.0692632	1.1595	0.640848	0.781015	0.107341	0.863268	0.0638542	0.0210881	0.0240932	1.61811	0.103897	0.983395	0.61976
ID722	FT0722	411.356	570.102	Cyanidin 3-(6''-succinyl-glucoside);Peonidin 3-(6''-malonyl-		570.1	570.105	410.798	412.031	8	718;2105;3624;8081;9312;10538;11735;12959		0	-0.0281449	0.0198578	0.0096082	0.000292378	-0.00355374	-0.00515555	4.1467	3	0.178922	3.7266	0	0.0653595	4.06285	3	0.15768	1.06172e-07	6.97399	2.12875e-05	4.67187	0.420106	0.000736378	3.1329	0.0163023	1.78775	0.083851	1.54014e-06	5.81244	0.000119823	3.92146	0.336255
ID723	FT0723	433.537	570.212			570.212	570.216	432.533	434.005	4	4908;8082;11736;12961	145.0627;313.1112|1904;1053	1	0.0066995	0.0300002	-0.0354781	0.00985627	-0.0319378	0.0292988	3.45462	0	0.000816993	3.55496	1	0.00816993	3.76341	2	0.0285948	0.373901	0.427243	0.48418	0.314993	-0.100343	0.117132	0.931324	0.314088	0.502948	-0.308786	0.322034	0.492098	0.538415	0.268883	0.208442
ID724	FT0724	333.673	570.276	Endomorphin-2;Kinetensin 4-7		570.274	570.277	331.172	335.245	8	719;2106;3625;8083;9313;10539;11737;12960		0	-0.0380211	0.0354428	-0.00190608	-0.0196403	0.0197023	0.00992937	4.36715	3	0.328431	3.79915	0	0.102941	4.35725	3	0.371732	0.000212949	3.67172	0.00235025	2.62889	0.568004	0.876751	0.0571237	0.923379	0.0346202	0.00990036	0.000158303	3.80051	0.00355269	2.44944	0.558104
ID725	FT0725	332.742	571.286	1-Palmitoylglycerophosphoinositol;1-hexadecanoyl-sn-glycero-		571.284	571.288	329.807	333.967	10	720;2107;3626;4909;5964;8084;9314;10540;11738;12962	78.95924;152.9953;241.0105;253.2152;255.2326;315.0466;391.2282;571.2875|320;5076;3538;424;7787;1980;598;11054	1	-0.0511706	0.0309017	-0.0379716	-0.00919296	0.0211799	0.0116686	4.6887	3	0.544935	4.0207	2	0.223856	4.62358	3	0.546569	0.0260056	1.58493	0.0768667	1.11426	0.668	0.619528	0.207939	0.747642	0.126306	0.0651204	0.0264032	1.57834	0.109737	0.959646	0.60288
ID726	FT0726	502.405	572.145	Haloperidol glucuronide		572.143	572.146	500.169	503.887	11	721;2108;3628;4910;5965;6994;8085;9315;10541;11739;12963	101.0241;113.0236;131.0348;157.0141;175.0248;193.0352;235.0456;277.0558;295.0659;378.1048;396.1144;572.1465|868;1517;1733;641;4650;7373;3415;4150;9378;1381;12316;5996	1	-0.0193711	0.0186755	-0.0239031	0.00744453	0.0220234	-0.006378	4.6016	3	0.488562	4.36586	3	0.462418	4.65876	3	0.56781	0.074245	1.12933	0.16138	0.79215	0.235744	0.537738	0.269429	0.673148	0.17189	-0.0571615	0.053288	1.27337	0.177444	0.75094	0.292905
ID727	FT0727	447.962	572.08	Delphinidin 3-(6''-malonyl-glucoside)		572.078	572.081	447.765	448.751	3	722;2109;3627	78.95867;134.0475;158.9248;174.978;272.9581;304.9842;328.046;346.0531;408.0116;572.0788|1368;229;1088;144;734;1823;499;770;1153;4207	1	-0.0242276	-0.0161913	0.0247171	-0.00833556	0.00149931	0.0291997	4.09897	3	0.147876	3.73134	0	0.0669935	3.73134	0	0.0187908	0.000385503	3.41397	0.00346089	2.46081	0.36763	0.000385503	3.41397	0.0110878	1.95515	0.36763
ID728	FT0728	409.976	573.057	Sennidin B;Amentoflavone;4',4''',5,5'',7,7''-Hexahydroxy-3,8		573.055	573.059	409.452	410.679	9	723;2112;3631;5966;8086;9317;10543;11740;12965		0	-0.0303972	0.0519211	-0.0225556	-0.00118083	0.00568296	-0.0122702	4.28383	3	0.272059	3.86234	1	0.139706	4.48966	3	0.458333	0.0141841	1.8482	0.048614	1.31324	0.42149	0.00191242	2.71842	0.0256689	1.59059	-0.205829	0.003707	2.43098	0.0289695	1.53806	0.627319
ID729	FT0729	502.15	573.149	Selaginpulvilin K;Viniferal		573.147	573.15	500.364	503.887	4	724;2113;10544;12966		0	-0.0168605	0.0245401	-0.00342762	0.0128085	0.0766789	0.0344596	3.8732	2	0.0571895	3.61422	0	0.0187908	3.95134	2	0.0915033	0.135862	0.866904	0.23859	0.622347	0.258972	0.738862	0.131437	0.832563	0.0795831	-0.0781395	0.116483	0.933738	0.273913	0.562387	0.337112
ID730	FT0730	432.63	573.217	5(S)-5-carboxystrictosidine;NCGC00179705-03_C28H34N2O11_(1S,		573.212	573.22	432.193	433.338	5	4911;5967;6995;11741;12967	59.01418;78.95915;152.9953;168.0434;171.0047;242.079;316.1151|2026;404;1008;3714;377;34411;2718	1	0.0452071	-0.0271021	-0.0517017	-0.0134796	-0.0115857	0.0641727	3.7444	0	0.0310458	4.45462	3	0.520425	3.95109	2	0.0906863	0.00432734	2.36378	0.0198694	1.70182	-0.71022	0.116451	0.933855	0.314088	0.502948	-0.206685	0.0345587	1.46144	0.129679	0.887132	-0.503535
ID731	FT0731	402.981	574.992	AM-251		574.991	574.993	401.962	404.688	11	725;2114;3633;4912;5969;6996;8087;9318;10546;11742;12968	141.0178;246.9813;328.9817;410.9881;492.997;493.0091|314;1272;860;462;60;36	1	0.00790073	-0.00131868	-0.00911066	0.00378704	-0.0118533	-0.00484724	4.68842	3	0.544118	4.81529	3	0.705065	4.75247	3	0.612745	0.00201856	2.69496	0.0118632	1.9258	-0.126866	0.0913667	1.03921	0.283002	0.54821	-0.0640463	0.0798812	1.09756	0.236295	0.626546	-0.0628199
ID732	FT0732	270.329	578.344	NCGC00381110-01!13-hydroxy-6-(1-hydroxyethyl)-3-(hydroxymeth		578.341	578.347	268.263	273.123	11	726;2115;3634;4913;5970;6997;8088;9319;10547;11743;12969	224.0695;279.2322;504.3092|1209;15878;9526	1	-0.0111164	0.0129856	-0.00292434	-0.000287729	0.0185223	0.0374092	4.43341	3	0.376634	4.26705	3	0.410131	4.43219	3	0.419935	0.06456	1.19004	0.146455	0.834297	0.166359	0.982669	0.00759272	0.986753	0.00579142	0.00122262	0.0312644	1.50495	0.122435	0.912095	0.165136
ID733	FT0733	509.661	579.025	Uridine diphosphate glucuronic acid;Uridine diphosphate gluc	+	579.024	579.026	506.897	510.913	10	727;2116;3635;4914;5971;8089;9320;10548;11744;12970	78.95849;96.96895;111.0192;158.925;192.9898;211.0004;254.9906;272.9564;290.9679;305.0164;323.0285;384.9828;402.9947;579.0248|7483;2319;5688;19323;1342;880;9236;6394;1770;5510;14522;7712;32403;13764	1	-0.0880176	0.0136628	0.00614431	0.00795637	0.00623311	0.00508584	5.36482	3	0.824346	4.13872	2	0.305556	4.80449	3	0.64134	0.000633102	3.19853	0.00507748	2.29435	1.2261	0.00546753	2.26221	0.0524189	1.28051	0.560327	0.00651817	2.18587	0.0434669	1.36184	0.665768
ID734	FT0734	509.71	580.027	{[6-({2-[3,5-dihydroxy-4-(sulfooxy)phenyl]-7-hydroxy-5-oxo-5		580.026	580.029	506.897	510.913	7	728;2119;3636;8090;10549;11746;12972		0	-0.0600162	0.00217047	0.0245947	-0.00914027	0.0318833	0.0692711	4.56844	3	0.474673	3.67761	0	0.0375817	4.05397	3	0.14951	0.00013797	3.86022	0.00171111	2.76672	0.890834	0.00396953	2.40126	0.0416973	1.37989	0.51447	0.00325385	2.4876	0.0277171	1.55725	0.376364
ID735	FT0735	409.976	580.058	Celecoxib glucuronide		580.056	580.06	409.452	410.679	11	729;2118;3637;4915;5972;6998;8091;9321;10550;11747;12973	59.01393;88.03991;141.016;169.5253;170.0428;223.0193;252.0456;305.0231;334.0485;387.0265;416.0521;498.0542;580.0616|13542;26321;84916;480;156098;15716;32241;14008;38524;4914;25649;3954;600	1	-0.0407883	0.0254553	-0.00167006	0.0032001	-0.0194158	-0.00504895	5.51231	3	0.873366	4.93559	3	0.748366	5.39165	3	0.861111	0.000899582	3.04596	0.00644165	2.191	0.576723	0.0598637	1.22284	0.230655	0.637036	0.120665	0.00350978	2.45472	0.0282172	1.54949	0.456058
ID736	FT0736	44.3855	580.337			580.335	580.34	42.7966	45.2697	11	730;2120;3638;4916;5973;6999;8092;9322;10551;11748;12974	128.009;141.0164;148.0521;193.1601;205.1225;219.0896;220.1462;221.1544;230.1549;233.154;276.1605;305.1015;319.1654;346.1762;359.1852;360.1914;362.1718;578.5501;580.3395|10232;622;706;3681;2464;7649;62860;50111;1439;1543;117096;1892;931;72706;79797;10242;55362;2400;972554	1	-0.0038885	0.0123047	-0.0312151	-0.0122343	-0.0267533	0.0268037	5.51115	3	0.871732	5.49283	3	0.908497	5.60382	3	0.910948	0.893694	0.0488111	0.918073	0.0371229	0.0183197	0.622997	0.205514	0.749582	0.125181	-0.0926695	0.519963	0.284027	0.692691	0.15946	0.110989
ID737	FT0737	268.994	580.36	gamma-Chaconine		580.359	580.361	266.951	271.81	11	731;2121;3639;4917;5974;7000;8093;9323;10552;11749;12975	59.01365;78.95934;152.9955;168.0439;224.0685;242.0802;281.248;305.251;506.3233;580.3613|3708;891;1668;1485;9168;2678;125656;436;71132;2473	1	-0.00870761	0.0143688	-0.01097	0.00775571	0.0207058	0.0304977	5.33862	3	0.816993	5.22204	3	0.838235	5.38767	3	0.857843	0.191919	0.716883	0.31032	0.50819	0.116583	0.453018	0.343885	0.608727	0.215578	-0.0490439	0.0853637	1.06873	0.244165	0.612316	0.165627
ID738	FT0738	375.751	580.908			580.905	580.912	374.886	376.805	10	733;2122;3640;4918;5975;8094;9324;10553;11750;12976	124.0067;221.9844;286.9783|2199;156;703	1	-0.00846416	0.0387449	-0.0243823	0.0176932	-0.0140701	-0.00162462	3.94831	3	0.0735294	3.85144	2	0.131536	4.21256	3	0.256536	0.539161	0.268282	0.632174	0.199163	0.0968775	0.0057258	2.24216	0.0540372	1.26731	-0.26425	0.0604886	1.21833	0.194463	0.711162	0.361127
ID739	FT0739	409.976	581.06	[2,6-dihydroxy-4-(7-methyl-11-oxo-4-{[3,4,5-trihydroxy-6-(hy		581.059	581.062	409.452	410.679	11	734;2123;3642;4919;5976;7001;8095;9325;10554;11751;12977		0	-0.0372279	0.0238296	-0.0017232	0.00181793	-0.0188912	-0.00595853	4.737	3	0.580882	4.2096	3	0.344771	4.63122	3	0.552288	0.000312184	3.50559	0.0030203	2.51995	0.527396	0.103285	0.985964	0.305804	0.514557	0.105778	0.00304822	2.51595	0.0265468	1.57599	0.421619
ID740	FT0740	501.423	581.06	[2,6-dihydroxy-4-(7-methyl-11-oxo-4-{[3,4,5-trihydroxy-6-(hy		581.036	581.084	497.257	505.589	2	2124;9326	225.0495;253.0425;581.0901|90;43;96	1	-0.0130566	-0.0134231	-0.00607011	-0.0126949	0.00838886	-0.0266261	3.90195	1	0.0629085	3.75399	0	0.0800654	3.75399	0	0.0269608	0.373901	0.427243	0.48418	0.314993	0.147957	0.373901	0.427243	0.537705	0.269456	0.147957
ID741	FT0741	44.3855	581.337	(2R,3R,4S,5R,6R)-2-[[7-[(2R,3R,4R,5S)-3,4-dihydroxy-5-(hydro		581.33	581.341	42.7966	45.2697	11	735;2125;3643;4920;5977;7002;8096;9327;10555;11752;12978		0	-0.00307225	0.0119768	-0.0267314	-0.0134751	-0.0293094	0.0235853	5.07153	3	0.732026	5.05639	3	0.791667	5.16094	3	0.786765	0.895178	0.0480905	0.918073	0.0371229	0.0151376	0.613051	0.212504	0.742494	0.129307	-0.0894159	0.51967	0.284272	0.692691	0.15946	0.104554
ID742	FT0742	268.806	581.364	endo-1,4-beta-Xylanase		581.362	581.365	266.951	271.81	11	736;2126;3644;4921;5978;7003;8097;9328;10556;11753;12979		0	-0.00901657	0.0152432	-0.0106582	0.00947033	0.0183852	0.0279294	4.82441	3	0.629902	4.7058	3	0.653595	4.87658	3	0.685458	0.239817	0.620121	0.369014	0.432957	0.118607	0.445743	0.350915	0.602302	0.220186	-0.0521687	0.100049	0.999789	0.269372	0.569647	0.170776
ID743	FT0743	268.17	582.375			582.374	582.376	265.64	270.5	11	740;2129;3648;4922;5980;7004;8099;9331;10558;11756;12982	59.01421;78.95873;152.9953;168.0434;224.0684;242.0793;281.2478;282.2511;282.3989;283.2633;507.3282;508.3401;582.3755|4550;1280;1404;1551;10555;2451;2829;3021;584;133509;696;85478;2602	1	0.0145362	0.0181904	-0.0346268	0.00988539	0.0250233	0.00478485	5.06931	3	0.730392	5.3129	3	0.864379	5.38634	3	0.857026	0.0394133	1.40436	0.103978	0.983057	-0.243587	0.0119546	1.92247	0.0859592	1.06571	-0.317025	0.444847	0.351789	0.630786	0.200118	0.0734379
ID744	FT0744	43.997	582.336	LysoPC(20:2(11Z,14Z));Phosphatidylcholine lyso 20		582.326	582.341	43.6232	44.8828	8	739;2130;3647;5979;8098;9330;10557;12981		0	-0.030419	-0.00398262	-0.0348237	0.0556165	0.0196903	-0.00245165	4.4512	3	0.393791	4.12819	1	0.295752	4.26036	2	0.303105	0.179757	0.745314	0.294214	0.531336	0.323013	0.3994	0.398592	0.561671	0.250518	0.190842	0.626699	0.202941	0.770602	0.11317	0.132171
ID745	FT0745	415.402	583.092	Neobetanin;{5-[(1E)-3-[(6-{[3,4-dihydroxy-2,5-bis(hydroxymet		583.087	583.095	414.949	416.159	10	741;2131;3649;4923;5981;8100;9332;10560;11757;12983	74.02429;116.0454;141.0163;198.0508;255.0823;280.0518;337.0848;362.0532;419.0951;501.0945|93;309;48;581;637;126;79;69;67;36	1	-0.0178262	0.0283721	-0.0345308	-0.00968673	-0.0294915	-0.00169383	4.138	3	0.173203	3.92104	2	0.17402	4.27748	3	0.316176	0.163599	0.786219	0.275258	0.56026	0.216957	0.271791	0.565765	0.479162	0.319517	-0.139481	0.0725986	1.13907	0.219024	0.659508	0.356438
ID746	FT0746	268.17	583.378	3-Hexaprenyl-4,5-Dihydroxybenzoic acid;Campesteryl caffeate;		583.377	583.38	265.64	270.5	11	742;2133;3650;4924;5982;7005;8101;9333;10561;11758;12985		0	0.0160444	0.0155079	-0.0313401	0.0124584	0.0234242	0.0062906	4.54068	3	0.455065	4.80272	3	0.691993	4.83907	3	0.661765	0.0255536	1.59255	0.0762805	1.11759	-0.262041	0.0145225	1.83796	0.098557	1.00631	-0.298393	0.673954	0.171369	0.808724	0.0921997	0.0363519
ID747	FT0747	332.15	583.323	NCGC00384810-01!;NCGC00385384-01![(6R)-6-hydroxy-2-methyl-5-		583.322	583.324	331.422	332.878	2	2132;12984	78.95872;152.9975;241.0108;267.2352;403.2594;421.2639;583.3256|84;36;372;156;529;36;1045	1	-0.00904102	0.00442226	-0.0279066	-0.00421795	0.0315869	0.0231639	3.70496	1	0.0269608	3.60462	0	0.0163399	3.73501	1	0.0204248	0.373901	0.427243	0.48418	0.314993	0.100343	0.86396	0.0635066	0.918183	0.0370706	-0.0300515	0.373901	0.427243	0.561573	0.250594	0.130395
ID748	FT0748	267.913	584.381			584.38	584.383	265.64	269.465	8	2135;4925;5983;7007;8103;10562;11760;12987		0	0.0202551	0.0220323	-0.0365804	0.00230646	0.040503	0.0301515	3.81903	1	0.0441176	4.1317	3	0.298203	4.19923	3	0.244281	0.0577259	1.23863	0.135633	0.867636	-0.312674	0.027994	1.55293	0.148157	0.829277	-0.380197	0.453536	0.343388	0.63685	0.195963	0.0675233
ID749	FT0749	43.8777	584.327			584.322	584.339	42.7966	44.8909	7	743;2134;7006;8102;9334;11759;12986		0	-0.0049762	0.0234656	-0.000861964	-0.00721458	-0.0325878	0.00779136	3.95052	2	0.0743464	3.84784	1	0.128268	4.0582	2	0.154412	0.517006	0.286504	0.617869	0.209104	0.102679	0.596176	0.224626	0.725257	0.139508	-0.107683	0.323857	0.489646	0.540689	0.267053	0.210362
ID750	FT0750	482.036	587.03	Uridine diphosphate galactose;UDP-D-galactose(2-);Uridine di	+	587.026	587.034	480.653	482.368	6	745;2136;3654;8105;10565;12988	78.95918;198.9164;211.0014;240.9264;241.0146;312.9498;323.0282;342.9599;360.9713;381.9709;402.9793;406.9681;424.9758;453.9921;466.9867;544.0235;587.0291|863;1487;361;975;642;1633;3189;458;1498;320;300;352;2338;507;594;838;9801	1	-0.0439554	-0.0048801	0.0215974	0.0162578	0.0387248	0.0393293	4.44878	3	0.39134	3.80485	0	0.106209	4.02694	2	0.129902	1.685e-05	4.7734	0.000420194	3.37655	0.643925	0.0218136	1.66127	0.129171	0.888836	0.421838	0.119797	0.921555	0.274316	0.56175	0.222087
ID751	FT0751	497.383	590.05			590.047	590.055	496.441	498.498	8	748;2139;3657;8106;9335;10566;11761;12989	78.95848;158.9242;176.9368;178.0013;196.0127;257.9659;275.979;293.9896;393.0321|1778;262;347;1561;6764;115;1762;108;1011	1	-0.027022	0.0644069	-0.0111501	-0.0158056	0.0349508	0.00299365	4.21855	3	0.22549	3.79095	0	0.0988562	4.5326	3	0.482026	0.000934629	3.02936	0.00665301	2.17698	0.4276	0.00709539	2.14902	0.0630237	1.2005	-0.314055	4.07276e-05	4.39011	0.00132025	2.87934	0.741655
ID752	FT0752	331.918	593.271	1-Palmitoylglycerophosphoinositol;1-hexadecanoyl-sn-glycero-		593.269	593.273	328.438	332.689	9	749;2140;3658;5985;8107;9336;10567;11762;12991	152.995;241.0112;277.2169;315.0492;413.2082;593.2724|1416;1162;3037;647;168;4073	1	-0.0229902	0.0309347	-0.0350346	-0.00588882	0.0150204	0.0106584	4.14255	3	0.176471	3.85656	1	0.134804	4.26728	3	0.308824	0.104389	0.981345	0.208952	0.679954	0.285995	0.205427	0.687343	0.416369	0.380522	-0.124731	0.0452564	1.34432	0.157475	0.802789	0.410726
ID753	FT0753	415.246	594.049	Adenosine diphosphate ribose;Phosphoribosyl-AMP;Celecoxib gl		594.047	594.049	413.621	415.623	7	4927;5986;7009;8108;9337;11763;12992	116.046;127.0031;141.017;184.031;184.0389;198.0476;266.0367;280.0526;348.0353;430.043|96;72;108;80;36;532;36;96;36;36	1	0.0235481	0.00109795	-0.0376793	0.00412314	-0.038735	-0.000603267	3.66254	0	0.0196078	4.04728	3	0.240196	3.90228	2	0.0694444	0.000699728	3.15507	0.00543079	2.26514	-0.384735	0.118291	0.927049	0.314088	0.502948	-0.239735	0.319017	0.496187	0.537219	0.269849	-0.144999
ID754	FT0754	44.8639	594.313			594.308	594.318	43.7731	45.2289	9	750;2141;3659;5987;7010;8109;9338;10568;12993		0	-0.00845926	-0.0123425	-0.00781337	0.0329398	0.0286117	-0.0167098	4.07842	3	0.132353	4.00892	2	0.218954	3.94318	2	0.0849673	0.70283	0.153149	0.769843	0.113598	0.0695001	0.410739	0.386434	0.571905	0.242676	0.135241	0.777758	0.109156	0.871764	0.0596013	-0.0657406
ID755	FT0755	331.362	595.288	Ganoderic acid alpha;Ganoderic acid K;Pipercyclobutanamide B		595.285	595.289	328.438	333.178	11	752;2143;3661;4928;5988;7011;8110;9339;10570;11764;12994	152.9952;241.0115;279.2336;315.0494;415.2241;595.2885|5059;3452;8457;1870;596;10283	1	-0.0278223	0.0274832	-0.0325636	0.000558474	0.0175026	0.00750899	4.61493	3	0.493464	4.26202	3	0.406863	4.68241	3	0.577614	0.0453494	1.34343	0.11667	0.933042	0.352907	0.483567	0.315544	0.633567	0.198208	-0.0674878	0.0311132	1.50706	0.122253	0.912741	0.420395
ID756	FT0756	286.5	595.287	Ganoderic acid alpha;Ganoderic acid K;Pipercyclobutanamide B		595.285	595.29	283.228	287.918	9	2144;3662;4929;5989;8111;9340;10571;11765;12995	152.9952;238.9955;281.249;417.2429;435.2503;595.2857|2735;156;1806;204;804;3881	1	-0.00934582	0.0159424	-0.0693223	0.00418377	0.0170329	-0.0399387	4.32056	2	0.295752	4.31051	2	0.428105	4.55591	3	0.498366	0.966642	0.0147341	0.974745	0.011109	0.0100498	0.236144	0.626822	0.450053	0.346737	-0.235347	0.247217	0.606922	0.442487	0.354099	0.245397
ID757	FT0757	44.8639	596.334			596.332	596.335	43.7731	45.2697	11	753;2145;3663;4930;5990;7012;8112;9341;10572;11767;12997	59.0142;128.0106;141.0176;142.0255;154.0246;155.0332;193.1585;205.1595;218.0819;219.0898;220.1468;221.1544;230.1546;232.1704;237.221;248.1643;254.2488;263.2376;276.1612;277.1672;280.2648;292.1543;296.257;318.1094;319.1659;346.1752;358.1771;360.1558;362.1721;374.1713;375.1795;376.1867;378.1665;496.2555;506.4972;536.5044;539.2638;594.4967;596.3343|8349;1634;3351;16884;5295;58766;7084;3150;1000;1570…	1	-0.00441376	-0.00289763	-0.0216571	0.00918404	-0.00722865	0.0162892	5.69476	3	0.909314	5.67266	3	0.934641	5.66868	3	0.925654	0.780441	0.10766	0.827199	0.0823902	0.0220997	0.806559	0.0933641	0.879848	0.0555924	0.0260731	0.967722	0.0142492	0.983292	0.00731736	-0.00397345
ID758	FT0758	414.021	597.106	Fusaroskyrin;3,4,5-trihydroxy-6-{[7-hydroxy-4-oxo-2-phenyl-8		597.101	597.108	412.782	414.725	8	754;2146;3664;8113;9342;10573;11768;12998	116.0462;141.0172;198.0517;212.0644;269.1022|36;36;220;48;48	1	-0.0251008	0.0289776	0.00116069	-0.000748105	0.00151549	-0.0127271	4.00689	3	0.0923203	3.63426	0	0.0253268	4.03793	3	0.136438	4.40637e-05	4.35592	0.000715615	3.14532	0.372635	0.196943	0.705659	0.403937	0.393686	-0.0310348	1.2064e-07	6.91851	2.89649e-05	4.53813	0.40367
ID759	FT0759	487.863	597.108	Fusaroskyrin;3,4,5-trihydroxy-6-{[7-hydroxy-4-oxo-2-phenyl-8		597.106	597.109	487.243	488.484	2	2147;3665	78.95987;96.96948;138.9784;143.0494;198.9993;254.0755;259.0208;272.0876;337.0846|48;275;36;36;36;84;429;156;178	1	-0.0154507	-0.0150703	-0.00127837	-0.0236046	0.0155087	-0.000661996	3.80296	2	0.0375817	3.59888	0	0.0147059	3.59888	0	0.00408497	0.116226	0.934696	0.218647	0.660257	0.204077	0.116226	0.934696	0.314088	0.502948	0.204077
ID760	FT0760	330.65	597.303	1-Oleoylglycerophosphoinositol;Phosphatidylinositol lyso 18;		597.301	597.306	328.438	331.935	11	756;2148;3666;4932;5992;7014;8115;9344;10574;11770;12999	78.95911;96.96985;152.9953;223;241.0113;259.0228;281.2479;315.0476;333.059;417.2416;597.3037|2896;399;25308;1281;21688;393;54138;11123;300;4099;78143	1	-0.0384492	0.0266348	-0.0345366	-0.00639725	0.0244658	0.00751536	5.38018	3	0.830065	4.88279	3	0.732026	5.37383	3	0.853758	0.0287676	1.5411	0.0844083	1.07361	0.497389	0.958031	0.0186204	0.974029	0.0114283	0.00634603	0.0263458	1.57929	0.109737	0.959646	0.491043
ID761	FT0761	44.8639	597.335	Collettiside I;12b-O-[non-2E,4Z-dienoyl]-13_-methylbutyroylo		597.333	597.337	42.7966	45.2697	11	755;2149;3667;4931;5991;7013;8114;9343;10575;11769;13000		0	-0.0052041	-0.00404968	-0.0238928	0.00476891	-0.00371601	0.0142355	5.24718	3	0.792484	5.21625	3	0.836601	5.21587	3	0.80719	0.671019	0.173265	0.742627	0.129229	0.0309391	0.775316	0.110521	0.860829	0.0650831	0.0313117	0.997098	0.00126227	0.998809	0.000517344	-0.000372616
ID762	FT0762	411.403	598.126	Daunorubicin HCl (Daunomycin HCl)		598.123	598.131	410.798	412.717	8	757;2150;3668;8116;9345;10576;11771;13001		0	-0.0392557	0.014902	0.030436	0.00197094	0.00672611	0.0129874	4.35278	3	0.318627	3.75095	0	0.0792484	4.09887	3	0.184641	0.000354777	3.45004	0.0033085	2.48037	0.60183	0.0163656	1.78607	0.107444	0.968819	0.253903	0.000558099	3.25329	0.00818	2.08725	0.347927
ID763	FT0763	44.3855	598.335			598.332	598.339	42.7966	45.2697	11	759;2152;3670;4934;5993;7015;8118;9347;10578;11773;13003		0	-0.00554062	-0.00358671	-0.0139379	0.00926678	-0.0124664	0.0150371	4.63582	3	0.507353	4.5862	3	0.588235	4.57638	3	0.509804	0.40925	0.388011	0.518786	0.285012	0.049615	0.534702	0.271888	0.670738	0.173447	0.059441	0.913097	0.0394829	0.954825	0.0200763	-0.00982598
ID764	FT0764	330.65	598.307			598.303	598.308	328.438	332.088	11	758;2151;3669;4933;5994;7016;8117;9346;10577;11772;13002		0	-0.0376583	0.0262671	-0.0322261	-0.00140129	0.0217431	0.00845552	4.85205	3	0.647059	4.36403	3	0.461601	4.83974	3	0.662582	0.0254358	1.59456	0.0761175	1.11852	0.488024	0.910762	0.0405953	0.946272	0.0239841	0.0123053	0.0289771	1.53795	0.115948	0.935736	0.475719
ID765	FT0765	330.051	599.318	1-Stearoylglycerophosphoinositol;2-Stearoylglycerophosphoino		599.316	599.319	327.058	331.412	11	761;2153;3671;4935;5995;7017;8119;9348;10579;11774;13004	78.95886;152.9952;223.0023;241.0108;242.0137;243.0184;281.2483;282.2509;283.2631;315.0489;317.0521;419.255;599.3178|2535;21844;696;17826;415;404;2392;1763;39882;9113;493;4169;68584	1	-0.0209067	0.008447	-0.0561755	-0.00583055	0.0239293	-6.37347e-05	4.97205	3	0.700163	4.76946	3	0.675654	5.01409	3	0.735294	0.345083	0.462077	0.479756	0.31898	0.202596	0.819263	0.0865769	0.889191	0.0510051	-0.0420329	0.228614	0.640898	0.419484	0.377284	0.244629
ID766	FT0766	330.051	600.321	JSTX-3		600.32	600.322	327.058	330.927	11	762;2154;3672;4936;5996;7018;8121;9349;10581;11775;13005		0	-0.0196063	0.00670923	-0.0539946	-0.00671726	0.0210613	0.00276406	4.44131	3	0.38317	4.25398	3	0.405229	4.47096	3	0.441176	0.367385	0.434878	0.48418	0.314993	0.187337	0.86629	0.0623366	0.918183	0.0370706	-0.0296481	0.26465	0.577328	0.463734	0.333731	0.216985
ID767	FT0767	355.853	604.827	Methoxylated 14-bromodiscorhabdin C (+2)		604.827	604.829	354.098	356.914	4	2158;3675;11776;13010		0	-0.0196714	0.00867958	-0.033629	-0.0454319	0.017443	0.0232286	4.04085	2	0.109477	3.7812	0	0.0939542	4.03852	2	0.139706	0.116132	0.935047	0.218647	0.660257	0.259652	0.990738	0.00404112	0.992381	0.0033215	0.00233712	0.135013	0.869625	0.288044	0.540541	0.257315
ID768	FT0768	411.794	605.001	Cefodizime		605	605.001	410.967	412.621	2	5999;7019	112.9849;126.9995;141.0157;223.0219;276.9876;291.0039;373.0129|36;287;180;36;36;63;36	1	0.0144566	-0.0132189	0.000451583	-0.00925622	0.00864725	0.00696679	3.91837	0	0.0669935	4.12923	2	0.296569	3.91837	0	0.0767974	0.117043	0.931655	0.218647	0.660257	-0.210868						0.117043	0.931655	0.273913	0.562387	-0.210868
ID769	FT0769	471.433	606.074	UDP-N-acetyl-alpha-D-galactosamine;Uridine-5-diphosphoacetyl	+	606.073	606.075	469.467	472.591	11	767;2160;3677;4937;6000;7020;8124;9351;10584;11777;13012	78.95894;96.96904;111.0191;150.9803;158.9249;162.9802;174.98;176.9358;192.9895;211.0005;222.0162;240.0275;246.0178;254.9455;260.956;264.0271;272.9568;280.0229;282.0382;290.967;300.0481;305.0176;323.0287;343.9931;362.0046;380.0163;384.9844;402.9943;494.0468;508.0982;526.1087;604.2043;606.0751|70049;20723;12753;1453;130395;2869;11934;44657;2304;4657;1802;3948;5958;1973;20452;10900;136269;2527;13998…	1	-0.0436874	0.0114446	-0.00135137	0.021706	-0.00965505	0.00118531	6.67301	3	0.987745	6.08096	3	0.96732	6.42747	3	0.981209	0.00720248	2.14252	0.028596	1.54369	0.592048	0.000931085	3.03101	0.0176302	1.75374	0.245531	0.0436638	1.35988	0.15302	0.815252	0.346517
ID770	FT0770	471.433	607.077			607.076	607.079	469.467	472.591	11	768;2161;3678;4938;6001;7021;8125;9352;10585;11778;13013		0	-0.0438162	0.00945467	0.000893696	0.0190626	-0.00738034	0.00231952	5.90383	3	0.939542	5.30802	3	0.860294	5.63873	3	0.917484	0.00594533	2.22582	0.0250956	1.6004	0.595816	0.00138188	2.85953	0.0222574	1.65253	0.265103	0.041362	1.3834	0.148521	0.828211	0.330713
ID771	FT0771	471.433	608.079			608.076	608.083	469.467	472.591	11	769;2162;3679;4939;6002;7023;8126;9353;10586;11779;13014		0	-0.0424339	0.00803175	0.00174693	0.0206461	-0.00469357	0.00527104	5.25089	3	0.796569	4.67262	3	0.635621	4.9824	3	0.723856	0.00511196	2.29141	0.0226091	1.64572	0.578272	0.0025157	2.59934	0.0313296	1.50405	0.268491	0.0416624	1.38026	0.148951	0.826956	0.309781
ID772	FT0772	413.485	608.066			608.065	608.069	412.292	414.08	9	3680;4940;6003;7022;8127;9354;10587;11780;13015	59.01407;74.02522;116.0469;141.0157;198.0484;223.0225;280.0533;305.0251;362.0549;444.0594;526.0639|334;282;1224;2692;5534;412;1445;372;751;444;120	1	0.017512	0.0137017	-0.0467522	-0.0115606	-0.025921	-0.0281678	4.34151	1	0.311275	4.63971	3	0.620098	4.67996	3	0.572712	0.132287	0.878484	0.234031	0.630727	-0.298196	0.131263	0.881858	0.325456	0.487508	-0.338443	0.719763	0.142811	0.832471	0.0796308	0.0402466
ID773	FT0773	265.562	608.388			608.383	608.394	264.328	266.828	6	2163;3681;6004;8128;10588;13016	309.279;534.3566|3659;2654	1	-0.013079	0.00772241	-0.0413765	0.0219311	0.0612163	0.00621158	3.91526	2	0.0653595	3.811	1	0.111111	3.97546	2	0.105392	0.616424	0.210121	0.696953	0.156797	0.10426	0.779318	0.108285	0.863268	0.0638542	-0.060193	0.475896	0.322488	0.653518	0.184742	0.164453
ID774	FT0774	411.286	609.074	Rubroskyrin;NCGC00385638-01!2,2'-bis(3,4-dihydroxyphenyl)-3'		609.071	609.082	410.107	412.621	11	770;2164;3682;4942;6006;7025;8129;9355;10589;11781;13017	59.01333;88.04021;116.9719;141.0146;141.0191;170.0431;198.9674;199.071;223.0145;252.0458;280.9769;281.0693;305.0266;334.0465;362.9792;363.071;416.0498;445.0765;498.0552;527.0811;609.0838|77;762;96;589;36;3098;36;1516;60;739;96;319;48;380;119;588;185;414;48;104;48	1	-0.0600537	0.0325645	0.020135	0.00991153	-0.00467267	-0.00414004	4.96373	3	0.695261	4.08298	3	0.267157	4.71191	3	0.589869	8.01013e-05	4.09636	0.00110761	2.95561	0.880745	0.00183091	2.73733	0.0251886	1.5988	0.251817	0.000167132	3.77694	0.00363226	2.43982	0.628929
ID775	FT0775	471.367	609.083	Rubroskyrin;NCGC00385638-01!2,2'-bis(3,4-dihydroxyphenyl)-3'		609.08	609.086	470.61	472.002	10	771;2165;3683;4943;6007;8130;9356;10590;11782;13019	78.95883;158.9254;272.9564;274.9604;282.0366;283.0411;385.9864;386.9875;387.9925;404.9991;609.0811|750;1348;530;719;413;636;735;1773;1444;346;14191	1	-0.0421643	0.0100844	-0.00240606	0.0208988	-0.00662571	0.0011287	4.41312	3	0.360294	3.84722	2	0.126634	4.17276	3	0.223856	0.0104878	1.97931	0.0389409	1.40959	0.565909	0.0031808	2.49746	0.0352515	1.45282	0.24037	0.0598421	1.22299	0.193451	0.71343	0.325539
ID776	FT0776	42.6738	609.137	3'-demethyletoposide;Aurasperone E;Fonsecinone B		609.136	609.139	42.1722	44.3855	8	2166;4941;6005;7024;8131;9357;10591;13018		0	0.0129676	-0.00546085	-0.037749	0.045468	0.0347841	-0.0344338	4.02203	1	0.0988562	4.29405	3	0.419118	4.19367	2	0.236111	0.105864	0.975253	0.211201	0.675305	-0.272024	0.419536	0.377231	0.581319	0.235586	-0.17164	0.552557	0.257623	0.716866	0.144562	-0.100384
ID777	FT0777	504.04	610.111	2-amino-4-[(2-{[1-carboxy-2-(6,7-dimethoxy-2H-1,3-benzodioxo		610.11	610.112	500.364	505.237	9	774;2168;3684;6008;8132;9359;10592;11784;13021	143.0458;160.0064;165.0674;209.0557;225.05;253.0458;254.078;271.0572;272.0877;303.0283;304.0618;305.0439;306.0758;338.0501;610.1107|545;515;671;558;2590;5610;436;3331;2348;537;501;1318;1779;716;4405	1	-0.039112	0.0112555	-0.000703643	0.0215702	0.000683662	-0.00312766	4.43994	3	0.380719	3.91337	1	0.167484	4.22498	3	0.264706	0.00916441	2.0379	0.0348885	1.45732	0.526573	0.0372505	1.42887	0.180295	0.744017	0.214965	0.0500009	1.30102	0.169324	0.771281	0.311607
ID778	FT0778	412.653	610.076	dTDP-4-acetamido-4,6-dideoxy-D-galactose		610.071	610.083	411.447	416.569	9	775;2169;3685;4944;8133;9360;10593;11783;13022		0	-0.030738	0.0137381	0.00432787	0.000918545	-0.0184958	0.00908304	4.32799	3	0.301471	3.87456	1	0.147059	4.18603	3	0.229575	0.0119547	1.92246	0.042844	1.36811	0.45343	0.0695795	1.15752	0.248675	0.604368	0.141952	0.0575076	1.24027	0.188296	0.725159	0.311478
ID779	FT0779	261.071	610.406			610.404	610.409	259.087	262.662	8	2170;3687;6009;8135;9361;10594;11785;13024	224.0696;311.2931;536.3705|204;4386;3313	1	-0.0116683	0.0263078	-0.05283	0.00116524	0.014409	-0.0326668	3.94586	2	0.0727124	3.86976	1	0.144608	4.18517	3	0.228758	0.725598	0.139304	0.78995	0.102401	0.0761024	0.13417	0.872346	0.328485	0.483484	-0.239308	0.128041	0.892652	0.282278	0.549322	0.31541
ID780	FT0780	525.572	611.143	Glutathione (oxidized);Oxidized glutathione;L-Glutathione (o	+	611.141	611.145	522.618	527.007	11	776;2171;3688;4945;6010;7026;8136;9362;10595;11786;13025	58.03013;74.02447;86.02399;99.05569;105.996;127.0507;128.0348;135.0555;141.0662;143.0452;145.0614;146.045;153.0662;160.0067;166.0975;167.0458;169.0614;170.0321;171.0409;171.0766;175.0167;177.0335;179.0458;181.0607;184.1075;185.056;192.0777;197.0563;203.0479;210.0881;213.033;226.0825;228.0987;231.044;236.0679;242.078;254.0772;272.0881;286.0494;288.0649;304.0606;305.1392;306.0764;338.0475;482.1;593…	1	-0.0833974	-0.0225871	0.0521978	0.0608087	-0.0294513	0.0391979	6.22169	3	0.973856	5.04646	3	0.783497	5.26369	3	0.818627	0.00888827	2.05118	0.0341746	1.4663	1.17523	0.0108901	1.96297	0.0815878	1.08837	0.957998	0.255152	0.593201	0.452526	0.344356	0.217231
ID781	FT0781	525.572	612.146			612.143	612.147	522.618	527.007	11	777;2173;3689;4947;6011;7027;8137;9363;10597;11789;13028		0	-0.0793867	-0.0210435	0.0484528	0.0577756	-0.0247262	0.0397492	5.56092	3	0.881536	4.44327	3	0.510621	4.654	3	0.564542	0.00939367	2.02716	0.0355364	1.44933	1.11766	0.0117886	1.92854	0.0859592	1.06571	0.906922	0.266997	0.573493	0.467145	0.330548	0.210734
ID782	FT0782	45.2697	612.328			612.325	612.329	44.0726	46.3086	11	778;2174;3690;4948;6012;7028;8138;9364;10598;11790;13030	100.0032;142.0252;155.0328;191.0945;209.1552;220.1463;221.1551;248.1644;276.16;283.2629;284.2666;292.1548;334.1062;362.1725;378.1661;391.1724;394.1648;612.143;612.3285|1200;1647;1545;1072;883;793;2272;7876;9360;1869;1817;10057;552;2227;3335;5350;542;1078;99163	1	-0.00720372	-0.0038932	-0.0118693	0.0106189	-0.0134804	0.0124835	4.88074	3	0.660131	4.80482	3	0.69281	4.80445	3	0.640523	0.179243	0.746558	0.293773	0.531988	0.0759224	0.354597	0.450265	0.537705	0.269456	0.0762888	0.996584	0.00148627	0.998809	0.000517344	-0.000366406
ID783	FT0783	525.572	613.142	Cytidine monophosphate N-acetylneuraminic acid;CMP-N-acetyl-		613.14	613.143	522.618	527.007	11	779;2175;3691;4949;6013;7029;8139;9365;10599;11792;13032		0	-0.0773036	-0.021205	0.0503515	0.0601407	-0.0204378	0.0391605	5.23685	3	0.79085	4.14347	3	0.309641	4.34301	3	0.361928	0.00824998	2.08355	0.0322231	1.49183	1.09338	0.0124313	1.90548	0.0882083	1.05449	0.89384	0.264355	0.577813	0.463734	0.333731	0.199539
ID784	FT0784	478.865	613.138	Cytidine monophosphate N-acetylneuraminic acid;CMP-N-acetyl-		613.137	613.139	478.016	479.738	8	780;2176;3692;8140;9366;10600;11791;13031	78.95923;96.97007;138.9817;211.0004;279.0408;322.0436;569.1488;613.1374|6299;2974;444;967;653;42974;517;722	1	-0.0582282	0.00466711	0.0320709	0.00790298	0.00708809	-0.0079268	4.66079	3	0.527778	3.8109	0	0.110294	4.2028	3	0.248366	4.07891e-09	8.38946	4.90692e-06	5.30919	0.849895	0.000659076	3.18106	0.0157643	1.80232	0.457996	0.0011799	2.92815	0.0137313	1.86229	0.391899
ID785	FT0785	374.13	613.89			613.887	613.892	373.298	375.249	11	781;2177;3693;4950;6015;7030;8141;9368;10601;11794;13034	59.01431;79.95729;124.0067;156.9901;221.9843;319.9633;417.9371|876;307;25762;3197;16323;1094;1196	1	-0.0161579	0.0371416	-0.00360124	0.0125619	-0.00552665	0.0122401	4.41084	3	0.35866	4.1657	3	0.321895	4.55458	3	0.496732	0.057369	1.24132	0.135059	0.869478	0.24514	0.095502	1.01999	0.29232	0.534142	-0.143743	0.00457674	2.33944	0.0333816	1.47649	0.388882
ID786	FT0786	525.458	614.143	2-amino-4-({1-[(carboxymethyl)-C-hydroxycarbonimidoyl]-2-{[3		614.142	614.146	522.618	527.007	6	782;2178;3695;8142;9369;13035		0	-0.0723943	-0.0313596	0.0597681	0.0504852	-0.0346007	0.0379633	4.52774	3	0.447712	3.47598	0	0.00163399	3.57632	1	0.00245098	0.00396853	2.40137	0.0185347	1.73201	1.05176	0.00938325	2.02765	0.0755664	1.12167	0.951413	0.373901	0.427243	0.561573	0.250594	0.100343
ID787	FT0787	477.944	614.13	2-Decarboxyphyllocactin		614.129	614.131	476.697	479.191	2	2179;3694		0	-0.0166011	-0.0161615	-0.00157548	-0.0253519	0.0176327	0.000486669	4.00337	2	0.0906863	3.78458	0	0.0955882	3.78458	0	0.0318627	0.118831	0.92507	0.219995	0.657587	0.218784	0.118831	0.92507	0.314088	0.502948	0.218784
ID788	FT0788	374.375	615.891			615.89	615.901	373.564	375.777	8	786;2182;3697;8144;9371;10603;11796;13036	59.01407;124.0076;126.0021;156.9917;221.9844;223.9816|192;4756;419;345;2088;611	1	-0.02348	0.043916	0.00523995	0.0060285	0.00521258	-0.00594623	4.06874	3	0.128268	3.69875	0	0.0490196	4.20646	3	0.250817	0.000612437	3.21294	0.00494471	2.30586	0.369986	0.0259791	1.58538	0.144391	0.840459	-0.13772	2.28776e-06	5.64059	0.000140517	3.85227	0.507706
ID789	FT0789	281.086	617.417	PA(16:0/14:1(9Z));PA(16:1(9Z)/14:0);Spheroidenone		617.416	617.419	280.121	281.455	6	787;2183;3698;8145;9372;13037	78.95815;152.9948;225.1836;227.2025;253.2188;255.2371;363.1944;381.2045;389.2133;617.2755;617.415|120;597;176;435;545;156;226;84;202;96;833	1	-0.0521693	-0.0261145	-0.0058494	-0.00488513	0.0219232	0.0104004	4.64918	3	0.520425	3.95452	0	0.188725	4.09465	1	0.178922	0.00605381	2.21797	0.0254641	1.59407	0.694657	0.0444636	1.352	0.196029	0.707679	0.554532	0.373901	0.427243	0.561573	0.250594	0.140125
ID790	FT0790	32.4623	618.807			618.805	618.809	31.6102	33.2507	10	788;2185;3700;4951;6017;7031;8146;9373;10604;13038	128.0086;183.5297;240.056;282.0528;283.0583;302.6278;303.5573;304.0575;325.0589;368.066;406.6366;412.641;413.1413;423.0382;445.2144;446.2201;479.1028;515.7234;516.2254;618.8075;619.308|1462;1625;492;25209;613;908;256936;27552;480;2122;276;119439;22149;499;6382;578;2053;18254;4947;11357;4406	1	-0.0126216	-0.041129	0.0138506	0.0543972	0.0101523	0.0128517	4.9209	3	0.681373	4.781	3	0.683824	4.48625	2	0.456699	0.15201	0.818127	0.26124	0.58296	0.139898	0.039009	1.40883	0.183358	0.736701	0.434646	0.105115	0.978336	0.273913	0.562387	-0.294748
ID791	FT0791	392.463	619.018			619.017	619.02	391.465	395.468	11	789;2187;3701;4952;6018;7032;8147;9374;10605;11798;13039	59.01403;127.0009;141.016;209.0033;223.0191;291.0063;305.022;373.0103;387.0255;455.0127;469.0292;537.0159|12623;47831;109881;19234;23472;40275;28978;24851;13296;14062;3887;3106	1	0.00792961	-0.00275433	-0.00830084	0.00474369	-0.00293327	0.000626484	5.61071	3	0.888889	5.73868	3	0.946078	5.66253	3	0.922386	0.00303352	2.51805	0.0153333	1.81436	-0.127972	0.0439363	1.35718	0.196029	0.707679	-0.0518216	0.0231283	1.63586	0.102237	0.99039	-0.0761501
ID792	FT0792	357.571	618.842			618.841	618.843	356.873	358.268	2	2186;11797	59.01548;142.9759;156.9891;338.9269|125;411;220;36	1	-0.0100271	0.00271411	-0.00384152	-0.0420606	-0.00155624	0.0172669	4.21243	1	0.219771	4.06615	0	0.255719	4.1665	1	0.218954	0.373901	0.427243	0.48418	0.314993	0.146275	0.808461	0.0923408	0.879873	0.05558	0.0459318	0.373901	0.427243	0.561573	0.250594	0.100343
ID793	FT0793	443.923	619.137	{[8-(2,4-dihydroxyphenyl)-7-(3,7-dimethylocta-2,6-dien-1-yl)		619.136	619.139	442.781	444.226	8	790;2188;4953;6019;8148;9375;11799;13040	140.0124;214.0489;382.0998;451.0867|600;6237;672;715	1	0.000473956	0.00425187	-0.0475576	0.0222447	-0.0470445	0.0360126	3.75931	2	0.0326797	3.84492	2	0.125817	3.84468	2	0.0490196	0.672558	0.17227	0.743647	0.128633	-0.0856039	0.672512	0.1723	0.783409	0.106012	-0.0853686	0.99918	0.000356228	0.99918	0.000356228	-0.000235278
ID794	FT0794	32.4623	619.81			619.808	619.812	31.6102	33.2507	10	791;2190;3703;4954;6021;7033;8149;9376;10606;13043		0	-0.0132281	-0.0371777	0.00808641	0.0540595	0.0020764	0.0096185	4.4059	3	0.356209	4.2671	3	0.410948	4.00536	2	0.118464	0.184821	0.733248	0.300054	0.5228	0.138793	0.0297515	1.52649	0.154594	0.810807	0.400542	0.110625	0.956148	0.273913	0.562387	-0.26175
ID795	FT0795	392.039	620.023	ADP-ribose 1"-2" cyclic phosphate		620.02	620.032	387.107	399.409	11	792;2191;3704;4955;6022;7034;8150;9377;10607;11802;13044		0	2.79223e-05	-0.00677397	-0.00827191	-0.00092035	0.00117701	0.00649649	4.97072	3	0.698529	4.99009	3	0.769608	4.93508	3	0.70915	0.582452	0.23474	0.668004	0.175221	-0.0193725	0.354852	0.449953	0.537705	0.269456	0.0356333	0.117589	0.929634	0.273913	0.562387	-0.0550058
ID796	FT0796	401.962	621.023			621.019	621.03	400.001	405.294	7	793;2193;3706;8152;9378;10608;11803		0	-0.0300551	0.00484013	0.03094	-0.00280688	-0.0199568	-0.0276496	4.51657	3	0.439542	4.0664	0	0.256536	4.27129	2	0.312908	1.26378e-06	5.89833	9.19814e-05	4.0363	0.450175	0.0758104	1.12027	0.260168	0.584747	0.245281	0.116284	0.934479	0.273913	0.562387	0.204895
ID797	FT0797	355.853	620.842			620.84	620.843	355.489	357.617	4	2192;3705;8151;13045	59.01537;142.9741;144.9726;156.9907;228.0612;229.0689;240.9523;340.9238|48;172;36;202;36;36;36;36	1	-0.0251232	-0.00364102	-0.0367168	-0.00289938	0.0346452	0.0139314	4.05169	2	0.117647	3.74778	0	0.0751634	3.92738	1	0.0816993	0.116638	0.933159	0.218647	0.660257	0.303914	0.62548	0.203787	0.751577	0.124026	0.124305	0.373901	0.427243	0.561573	0.250594	0.179609
ID798	FT0798	328.289	621.303	NCGC00180613-03!1,11,22-trihydroxy-1,6,11,16,22,27-hexazacyc		621.301	621.304	325.67	330.691	11	794;2194;3707;4956;6023;7035;8153;9379;10609;11804;13046	78.95924;152.9953;223.0013;241.0118;261.2589;305.2478;315.0488;441.2418;621.3046|1707;17592;743;15074;527;35665;8084;2952;54798	1	-0.0111263	0.0287435	-0.0507174	-0.00583802	0.0157266	0.00965939	4.97823	3	0.70098	4.87816	3	0.727941	5.21695	3	0.808007	0.505844	0.295984	0.609139	0.215283	0.100075	0.0839355	1.07605	0.27453	0.561409	-0.238723	0.0806316	1.09349	0.2373	0.624702	0.338797
ID799	FT0799	410.117	622.079			622.078	622.081	409.573	411.36	11	795;2195;3708;4957;6024;7036;8154;9380;10610;11805;13047	59.01423;88.04009;130.0618;141.016;170.0439;194.0543;212.0647;223.02;294.067;305.0228;316.0538;376.0705;387.0244;458.0732;540.0786;622.0825|5751;3323;10815;51678;3283;581;47479;11973;8994;10000;293;10385;5171;9228;1866;720	1	-0.000404703	0.00878315	-0.028774	-0.00336615	-0.0184833	0.00313467	4.9978	3	0.706699	5.02871	3	0.778595	5.11061	3	0.772059	0.74082	0.130287	0.799796	0.0970208	-0.0309138	0.234034	0.630721	0.44804	0.348683	-0.112807	0.454734	0.342242	0.63685	0.195963	0.0818936
ID800	FT0800	328.636	622.306	Pseudojervine;Pseudojervine		622.304	622.309	325.67	330.135	11	796;2196;3709;4958;6025;7037;8155;9381;10611;11806;13048		0	-0.00956058	0.0237985	-0.0480971	-0.00890478	0.0176877	0.00973212	4.50574	3	0.430556	4.42604	3	0.497549	4.71787	3	0.593954	0.580277	0.236364	0.666737	0.176045	0.0796998	0.11533	0.938059	0.314088	0.502948	-0.212127	0.0927885	1.03251	0.257553	0.589133	0.291826
ID801	FT0801	410.938	623.082			623.079	623.091	409.639	412.031	11	797;2197;3710;4959;6026;7038;8156;9382;10612;11807;13049		0	-0.000545153	0.00867598	-0.0277436	-0.00502278	-0.0172339	0.00183089	4.34049	3	0.310458	4.3693	3	0.463235	4.45188	3	0.431373	0.762159	0.117955	0.815002	0.0888416	-0.028809	0.19109	0.718762	0.399371	0.398623	-0.11139	0.441878	0.354697	0.630406	0.20038	0.0825812
ID802	FT0802	328.289	623.316	Hydratopyrrhoxanthinol;Peridininol furanoxide;Hydratopyrrhox		623.315	623.319	325.67	330.691	11	798;2198;3711;4960;6027;7039;8157;9383;10613;11808;13050	152.9952;241.0122;307.2639;315.0475;623.3186|583;344;1004;115;1819	1	-0.0179097	0.0240281	-0.0434211	-0.00335669	0.0194464	0.0108699	4.44706	3	0.390523	4.24541	3	0.397876	4.58817	3	0.521242	0.193878	0.712471	0.311492	0.506553	0.201651	0.273878	0.562443	0.479162	0.319517	-0.141109	0.0642148	1.19236	0.202866	0.692791	0.34276
ID803	FT0803	43.9206	625.134	Maysin 3'-methyl ether;Quercetin 4',7-diglucoside;Quercetin		625.129	625.136	43.5185	44.8639	7	2200;3714;4961;6029;7040;8158;13053		0	0.00350239	-0.0242181	-0.045926	0.0105939	0.0286956	0.033969	3.98252	2	0.0857843	4.11513	3	0.288399	3.91312	1	0.0743464	0.371237	0.430348	0.48418	0.314993	-0.132607	0.755268	0.121899	0.84548	0.0728965	0.0694029	0.319827	0.495085	0.537485	0.269634	-0.20201
ID804	FT0804	32.4623	626.805			626.803	626.806	31.6102	33.2507	6	800;2201;3715;4962;7041;9385	220.1467;221.1545;240.0553;255.0425;276.1608;282.0527;300.6114;302.5486;303.5577;309.5565;310.0612;310.5625;362.1721;368.066;380.0633;392.1037;420.6374;421.1392;445.2125;446.2185;523.7199;524.2234;602.2292;626.8026;627.3096|875;635;3983;759;4296;7106;1761;564;6054;1576;7350;978;3225;970;608;1193;43175;8609;17522;2247;6176;2054;3300;3025;979	1	-0.0162471	-0.0442825	0.043553	-0.00355997	-0.0114204	0.0101393	4.53669	3	0.451797	4.2713	2	0.412582	4.00817	0	0.119281	0.158318	0.80047	0.268835	0.570514	0.265392	0.000751348	3.12416	0.0163023	1.78775	0.52852	0.138015	0.860073	0.291629	0.535169	-0.263128
ID805	FT0805	390.434	627.017			627.016	627.018	389.679	391.463	9	801;2202;3716;4963;8159;9386;10614;11811;13054		0	-0.0102977	0.0293673	0.00258473	0.0411658	-0.031009	-0.0198904	4.46756	3	0.405229	4.30004	1	0.422386	4.61025	3	0.536765	0.538329	0.268952	0.631815	0.19941	0.167519	0.0898665	1.0464	0.27979	0.553167	-0.142696	0.270033	0.568583	0.469641	0.328234	0.310216
ID806	FT0806	471.294	628.055	Uridine diphosphate-N-acetylglucosamine;Uridine diphosphate-		628.05	628.058	470.117	472.002	10	802;2203;3717;4964;6031;8160;9387;10616;11812;13055	78.95828;198.9181;216.9272;240.9281;282.0379;300.048;300.9483;312.9484;401.9955;424.9758;444.0079;495.0174;585.0516;628.0565|982;2633;518;3007;1455;813;675;1874;6211;3043;2771;1499;2893;24558	1	-0.0417492	0.00220131	-0.00374995	0.0118799	-0.0141055	0.00706216	4.49624	3	0.422386	3.9367	2	0.179739	4.2008	3	0.245098	0.0069934	2.15531	0.0278578	1.55505	0.559541	0.0011076	2.95562	0.0198731	1.70173	0.295448	0.0770274	1.11335	0.23049	0.637348	0.264093
ID807	FT0807	43.8468	628.315	NCGC00380703-01_C29H48ClN5O8_Pyrrolo[1,2-d][1,4,7,10,13,16]o		628.311	628.321	42.7966	44.8639	8	803;3718;4965;6032;7042;8161;11813;13056		0	0.00727311	-0.00094728	-0.00848892	0.018436	-0.0388787	0.0773975	4.09675	2	0.147059	4.18633	3	0.329248	4.07744	2	0.167484	0.621037	0.206882	0.700195	0.154781	-0.0895834	0.933388	0.0299378	0.958786	0.0182782	0.0193054	0.518232	0.285476	0.692231	0.159749	-0.108889
ID808	FT0808	489.411	629.133	CMP-N-glycoloylneuraminate;CMP-N-glycoloyl-beta-neuraminate(		629.13	629.135	487.243	490.279	11	804;2204;3719;4966;6033;7043;8162;9388;10617;11814;13057	78.95923;96.96893;138.9793;211.0002;279.0377;322.0435;585.1439;629.1325|8645;3884;586;1505;1070;67706;479;1581	1	0.00634732	-0.017299	-0.0207205	0.0184562	-0.00488409	0.00836741	4.4046	3	0.353758	4.55421	3	0.574346	4.35874	3	0.372549	0.182242	0.73935	0.29707	0.527141	-0.149604	0.238475	0.622557	0.451338	0.345498	0.0458604	0.106493	0.972677	0.273913	0.562387	-0.195464
ID809	FT0809	372.511	630.902			630.899	630.904	371.715	373.925	10	807;2206;3720;4968;6034;8164;9390;10619;11815;13058	59.01426;141.0175;156.9914;238.993;336.9742|602;2269;1483;370;258	1	-0.0209131	0.0464204	-0.0122091	-0.00845923	-0.0178389	0.00689812	4.09385	3	0.143791	3.78702	2	0.0964052	4.29423	3	0.324346	0.0545467	1.26323	0.131766	0.880195	0.306834	0.0955847	1.01961	0.29232	0.534142	-0.200381	0.0171904	1.76472	0.0838215	1.07664	0.507215
ID810	FT0810	396.754	631.082	(3-{3,7-dihydroxy-4-[3,5,7-trihydroxy-2-(3-hydroxyphenyl)-3,		631.078	631.084	395.415	398.629	11	808;2207;3721;4969;6035;7045;8165;9391;10620;11816;13059	141.0182;305.0225|60;36	1	0.000896905	0.000797954	-0.00554555	0.00443103	-0.00909469	-0.00476377	4.39778	3	0.352124	4.42158	3	0.495098	4.41934	3	0.412582	0.509038	0.29325	0.611151	0.213852	-0.0237957	0.49296	0.307188	0.641698	0.192669	-0.021556	0.927225	0.0328147	0.9622	0.0167344	-0.00223973
ID811	FT0811	484.991	632.098			632.096	632.101	483.293	485.823	10	809;2209;3722;4970;6036;8166;9392;10622;11817;13060	78.95876;96.96888;158.9248;176.9346;192.0163;200.9471;210.0283;271.9835;289.9928;421.0614|10708;3097;1088;4037;4177;649;33834;385;6152;4766	1	-0.0338562	0.0434855	-0.0114722	0.014353	-0.00390498	-0.00194725	4.53186	3	0.449346	4.05764	2	0.248366	4.61987	3	0.542484	0.0192976	1.7145	0.0617419	1.20942	0.474219	0.0812299	1.09028	0.27332	0.563328	-0.088014	0.0100703	1.99696	0.0593539	1.22655	0.562233
ID812	FT0812	396.812	633.035			633.035	633.037	396.325	397.802	11	810;2211;3724;4971;6037;7047;8168;9393;10623;11819;13062	58.83968;59.01421;140.5894;141.0174;141.6177;141.688;142.0204;222.3398;223.0204;304.0885;305.0235;305.905;306.0246;385.8365;387.0266;388.0282;467.5868;469.0293;551.0328;633.0356;715.04|1622;580257;14670;6992638;1256;1115;2228;4228;1457527;6577;2966751;925;2023;4321;1556239;1845;1937;789595;139022;30197;840	1	0.00183385	-1.02805e-05	-0.00907818	0.00381145	-0.00946906	-0.000167074	7.17403	3	0.997549	7.215	3	0.997549	7.20119	3	0.996732	0.21196	0.673746	0.33463	0.475435	-0.0409753	0.422874	0.373789	0.584475	0.233234	-0.0271646	0.700227	0.154761	0.822702	0.0847577	-0.0138108
ID813	FT0813	525.614	633.124	Oxidized glutathione;Glutathione (oxidized);L-Glutathione (o		633.121	633.126	522.618	527.007	8	811;2212;3725;6038;8169;9394;10624;13063	167.0437;193.0591;236.0638;276.0589;294.0699;326.0427;328.0575;360.0293;504.0832;615.1137;633.125|521;442;3235;349;3762;9883;9649;1928;407;874;15866	1	-0.0606484	-0.0243834	0.0292785	0.0501619	-0.00162442	0.0159597	4.55076	3	0.464052	3.72223	1	0.0604575	3.82962	2	0.0433007	0.00536143	2.27072	0.0232845	1.63293	0.828536	0.00831832	2.07996	0.0717049	1.14445	0.721149	0.54739	0.261704	0.713304	0.146726	0.107388
ID814	FT0814	484.86	633.101	{3-[3-(2,4-dihydroxyphenyl)-2-hydroxy-3-[3,5,7-trihydroxy-2-		633.101	633.101	484.86	484.86	1	10625		0	0.00129981	0.0121366	0.00929692	0.00469153	0.0252878	-0.0140317	3.57128	0	0.00653595	3.57128	0	0.0106209	3.67162	1	0.0114379						0.373901	0.427243	0.537705	0.269456	-0.100343	0.373901	0.427243	0.561573	0.250594	0.100343
ID815	FT0815	396.812	634.04			634.039	634.042	396.325	397.802	11	812;2213;3727;4972;6039;7048;8170;9395;10626;11820;13065		0	0.00154556	-0.000583492	-0.00910947	0.003729	-0.00960946	0.000244212	6.32297	3	0.977941	6.36055	3	0.979575	6.34372	3	0.978758	0.213295	0.67102	0.335856	0.473847	-0.0375768	0.517896	0.285758	0.661502	0.179469	-0.0207505	0.648846	0.187858	0.7904	0.102153	-0.0168263
ID816	FT0816	396.782	635.039			635.038	635.04	396.325	397.77	11	814;2216;3730;4973;6040;7049;8171;9396;10627;11821;13066		0	0.00163004	-0.000330159	-0.00993784	0.00491363	-0.00927403	-0.00067135	5.65047	3	0.89951	5.69068	3	0.938725	5.67608	3	0.928105	0.153292	0.814481	0.262692	0.580553	-0.0402052	0.440585	0.35597	0.600707	0.221337	-0.0256041	0.700536	0.154569	0.822702	0.0847577	-0.0146011
ID817	FT0817	396.812	636.042			636.039	636.043	395.904	398.629	11	815;2217;3731;4974;6041;7050;8172;9397;10628;11822;13067		0	0.00167611	-0.000489593	-0.0112306	0.00384659	-0.00704809	0.00178617	4.79657	3	0.611928	4.83851	3	0.712418	4.82378	3	0.652778	0.210862	0.676001	0.333334	0.47712	-0.0419412	0.446924	0.349766	0.603223	0.219522	-0.0272046	0.718547	0.143545	0.832136	0.0798055	-0.0147367
ID818	FT0818	413.843	637.088	6''-O-Galloylquercimeritrin;Quercetin 3-(2-galloylglucoside)		637.086	637.091	412.782	414.725	8	816;2218;3732;8173;9398;10629;11823;13068	59.01309;74.02519;88.0406;116.0465;141.0144;170.0424;198.0486;223.0157;227.074;252.0448;280.0513;309.0823;334.0487;362.0535;391.0827;416.0445;444.0583;473.073;473.0858;555.0841|36;72;72;401;403;911;808;48;654;168;144;251;132;84;334;84;36;124;117;48	1	-0.0256442	0.0223288	0.00269084	-0.0026699	-0.00376718	-0.00835836	4.29316	3	0.27451	3.91422	0	0.169118	4.26386	3	0.306373	5.04495e-06	5.29714	0.000195777	3.70824	0.378933	0.297246	0.526884	0.501356	0.299854	0.0292935	8.5156e-05	4.06978	0.00216037	2.66547	0.34964
ID819	FT0819	40.0658	637.305	4,15,26-trihydroxy-1-oxa-4,9,15,20,26,31-hexazacyclotritriac		637.303	637.309	39.4502	40.9493	11	817;2219;3733;4975;6042;7051;8174;9399;10630;11824;13069	78.9593;163.0138;285.1252;369.1844;431.1359;469.2552;485.2841;637.3073|1689;132;1123;532;3337;619;4237;36516	1	0.00796222	-0.00427671	0.00364851	0.0355484	0.0249524	0.00519459	4.83789	3	0.638889	4.9473	3	0.754085	4.8626	3	0.675654	0.251706	0.599106	0.379872	0.420362	-0.109414	0.850695	0.0702263	0.912646	0.0396977	-0.024716	0.535379	0.271338	0.703553	0.152703	-0.0846983
ID820	FT0820	472.941	638.029	ADP-ribose 2'-phosphate		638.024	638.031	470.791	473.895	11	818;2220;3734;4976;6043;7052;8175;9400;10631;11825;13070	78.9583;134.0463;158.9268;211.0009;272.9565;328.0451;346.0569;408.0096;426.0201;540.0522;638.0297|733;1971;1407;624;2884;11521;1594;2885;1964;31667;2329	1	-0.0333947	0.0163676	-0.00632088	0.0120693	0.00217929	0.00761446	4.47336	3	0.409314	4.01104	3	0.220588	4.35537	3	0.370098	0.00230648	2.63705	0.0130512	1.88435	0.462315	0.117957	0.928275	0.314088	0.502948	0.117993	0.0162452	1.78927	0.0829825	1.08101	0.344322
ID821	FT0821	40.4302	638.312			638.309	638.323	39.7693	41.3166	11	820;2222;3736;4977;6044;7053;8176;9401;10633;11826;13071		0	0.0068549	-0.0100814	0.0059591	0.0361389	0.024684	0.0113722	4.45753	3	0.400327	4.55248	3	0.572712	4.42292	3	0.414216	0.303522	0.51781	0.435205	0.361307	-0.094955	0.798032	0.0979798	0.877181	0.0569106	0.034604	0.3675	0.434743	0.561573	0.250594	-0.129559
ID822	FT0822	509.587	640.138			640.136	640.14	506.897	510.143	9	821;2223;3738;6045;8177;9403;10634;11827;13072	241.0027;463.0741;493.0854;553.1071;560.1818;595.1172;640.1401|1219;1038;2750;10267;1732;1183;43619	1	-0.0233351	0.027418	-0.0342995	0.000858821	0.0145106	-0.0110747	4.09031	3	0.139706	3.81191	1	0.112745	4.19851	3	0.24183	0.127645	0.893996	0.228168	0.641745	0.278401	0.233948	0.63088	0.44804	0.348683	-0.108201	0.0546657	1.26229	0.180211	0.744218	0.386601
ID823	FT0823	412.782	640.138			640.136	640.144	412.145	414.08	7	822;2224;3737;9404;10635;11828;13073		0	-0.0274888	0.0200397	0.00804914	-0.0227817	0.014991	0.00054862	4.26766	3	0.267974	3.8474	0	0.127451	4.21083	3	0.253268	1.42142e-06	5.84728	9.19814e-05	4.0363	0.420265	0.0105346	1.97738	0.0800367	1.09671	0.0568258	1.72179e-06	5.76402	0.000125583	3.90107	0.363439
ID824	FT0824	478.428	642.161			642.16	642.164	477.229	479.191	9	823;2225;3739;6046;8178;9405;10636;11829;13074	78.95928;96.96049;96.96871;113.0239;161.0452;179.0554;221.0677;383.1181;425.127;642.1631|2879;9638;5524;503;1649;730;588;3272;1354;11193	1	-0.0674743	0.0406326	0.000982011	0.00408523	0.00914946	-0.0133393	4.78647	3	0.607026	3.83282	1	0.121732	4.58777	3	0.519608	0.000747263	3.12653	0.00572584	2.24216	0.95365	0.0138874	1.85738	0.0949537	1.02249	0.198699	0.00227122	2.64374	0.0214775	1.66802	0.754951
ID825	FT0825	280.028	643.432	PA(14:0/18:2(9Z,12Z));PA(18:1(11Z)/14:1(9Z));PA(18:1(9Z)/14:		643.431	643.434	278.801	281.234	8	825;2227;3741;8179;9406;10638;11831;13076	78.95821;146.8665;152.9943;225.1838;253.2161;255.2331;281.2483;361.1748;389.2089;407.219;417.2367;435.25;643.4307|284;72;1074;556;3786;72;511;72;1207;376;187;84;2384	1	-0.0624121	0.000642614	0.00829921	-0.00676729	0.0247118	-0.00934098	4.77722	3	0.60049	3.903	0	0.160131	4.32679	3	0.348039	0.00135051	2.8695	0.00868804	2.06108	0.874219	0.027936	1.55384	0.148157	0.829277	0.450429	0.00503388	2.2981	0.0358204	1.44587	0.42379
ID826	FT0826	43.5289	645.333	Methyl glucosyl-3,4-dehydro-apo-8'-lycopenate		645.319	645.335	42.5419	45.2697	8	2230;3744;4979;7055;8180;9407;10640;13079		0	0.0075129	-0.00793176	0.00246687	0.0281254	0.0354403	-0.0621436	4.09394	2	0.144608	4.20581	2	0.34232	4.15287	2	0.211601	0.583165	0.234209	0.66814	0.175132	-0.111879	0.741691	0.129777	0.832563	0.0795831	-0.0589348	0.809634	0.0917111	0.8965	0.0474498	-0.0529445
ID827	FT0827	280.485	645.448	Glycerol 1-(9Z-octadecenoate) 2-tetradecanoate 3-phosphate;P		645.446	645.45	278.801	281.344	10	827;2231;3745;4980;6047;8181;9408;10641;11832;13080	78.95928;152.9953;227.2009;253.2167;255.2324;281.2477;363.1944;389.2078;391.2229;407.2197;409.2354;417.2413;645.4497|833;3850;1348;4514;6706;1367;436;1383;2189;324;807;216;7216	1	-0.0612859	0.000932784	-0.0278498	0.00234386	0.0149777	0.00205478	4.96508	3	0.696078	4.17314	2	0.324346	4.5899	3	0.522876	0.0123432	1.90857	0.0436732	1.35979	0.791937	0.0835942	1.07782	0.27453	0.561409	0.375184	0.0677683	1.16897	0.210334	0.67709	0.416752
ID828	FT0828	280.819	646.451	PE(14:1(9Z)/15:0);PE(15:0/14:1(9Z));PE-NMe(14:0/14:1(9Z))		646.45	646.453	278.801	281.455	6	828;2232;3746;8182;9409;13081		0	-0.0458438	-0.0209729	-0.0124073	-0.00323248	0.0225931	0.00619515	4.55067	3	0.463235	3.9492	0	0.184641	4.09775	1	0.18219	0.00897492	2.04697	0.0343019	1.46468	0.60147	0.0811164	1.09089	0.27332	0.563328	0.452921	0.373901	0.427243	0.561573	0.250594	0.14855
ID829	FT0829	372.784	646.875			646.873	646.878	371.715	375.249	11	829;2233;3747;4981;6049;7056;8183;9410;10643;11833;13082	59.01415;156.9903;254.9674;352.9431;450.9206|11748;62762;7999;10010;2621	1	-0.0300915	0.0387548	0.00954718	0.0012753	0.0147247	-0.00952457	4.98592	3	0.702614	4.5304	3	0.563725	5.0349	3	0.742647	0.00199806	2.69939	0.0118632	1.9258	0.455521	0.51323	0.289688	0.658512	0.181436	-0.0489772	0.00164527	2.78376	0.0171431	1.76591	0.504498
ID830	FT0830	373.348	647.879			647.877	647.882	372.25	375.249	8	830;2235;3749;8184;9411;10644;11834;13083	156.9884;157.9921|95;95	1	-0.0248483	0.0404614	0.0125758	0.00161107	0.0115519	-0.00873032	4.20068	3	0.213235	3.80549	0	0.107026	4.29547	3	0.325163	0.00119606	2.92225	0.00798875	2.09752	0.395192	0.22511	0.647605	0.440021	0.356527	-0.0947892	0.000418029	3.37879	0.00707014	2.15057	0.489982
ID831	FT0831	410.967	648.046			648.041	648.047	410.107	412.621	11	831;2236;3750;4982;6050;7057;8185;9412;10645;11835;13084		0	-0.0192138	0.0151711	-0.00274957	0.0059626	-0.00729773	-0.00649309	4.48698	3	0.417484	4.21983	3	0.35049	4.4608	3	0.437908	0.00251803	2.59894	0.013769	1.8611	0.267152	0.135366	0.868491	0.329682	0.481905	0.0261773	0.00335504	2.4743	0.0281129	1.55109	0.240974
ID832	FT0832	372.784	648.873			648.87	648.875	371.715	375.249	9	832;2237;3751;4983;8186;9413;10646;11836;13085	59.01425;156.9906;158.9873;254.9637;256.9684;352.9475;354.9442;392.8787|1298;6058;1291;562;240;473;505;72	1	-0.0469216	0.0601651	0.0161956	0.00612142	0.00444122	-0.0166946	4.63923	3	0.511438	3.91348	1	0.168301	4.71842	3	0.594771	0.00279614	2.55344	0.014499	1.83866	0.72575	0.286011	0.543618	0.492868	0.307269	-0.0791863	0.00183637	2.73604	0.0185931	1.73065	0.804937
ID833	FT0833	388.352	649.008			649.006	649.009	387.511	389.078	11	833;2238;3752;4984;6051;7058;8187;9414;10647;11837;13086		0	-0.00468561	0.00786792	-0.00504886	0.0101589	-0.00843013	-0.00639068	4.78415	3	0.603758	4.73029	3	0.661765	4.81659	3	0.648693	0.358263	0.445798	0.48418	0.314993	0.0538573	0.19399	0.712221	0.401266	0.396567	-0.0324385	0.164126	0.784823	0.328968	0.482846	0.0862958
ID834	FT0834	388.348	650.011			650.01	650.014	387.827	390.131	7	836;2240;3754;8188;9415;10648;13087		0	-0.023786	0.0128002	0.00886368	0.03684	0.0253075	-0.0383115	4.06761	3	0.126634	3.73619	0	0.0686275	3.99817	2	0.113562	6.04747e-05	4.21843	0.000866084	3.06244	0.331421	0.634771	0.197383	0.756679	0.121088	0.0694392	0.122164	0.913055	0.276065	0.558988	0.261982
ID835	FT0835	411.286	651.103	{[5-({4,5-dihydroxy-2-[4-(7-hydroxy-4-oxo-3,4-dihydro-2H-1-b		651.095	651.106	409.639	412.031	11	837;2241;3755;4985;6052;7059;8189;9416;10649;11838;13088	59.01363;88.0396;130.0635;141.0161;170.0429;199.0691;212.0656;223.0203;241.091;252.0457;294.0719;305.0219;323.095;334.0539;376.07;405.0988;416.0574;458.0754;487.1011|108;410;501;1670;3740;132;1753;252;1497;814;250;132;436;384;212;474;252;108;467	1	-0.0425205	0.0314606	-0.00717877	0.0067126	-0.0115317	-0.00719796	4.80736	3	0.61683	4.21389	3	0.348039	4.73608	3	0.604575	0.00300764	2.52177	0.0153299	1.81446	0.593473	0.0374619	1.42641	0.180295	0.744017	0.0712848	0.00499186	2.30174	0.0357393	1.44685	0.522188
ID836	FT0836	411.352	652.109			652.104	652.119	410.798	411.452	7	838;3756;8190;9417;10650;11840;13090		0	-0.0168677	0.0287882	0.0134418	0.0156573	-0.0233389	-0.0248618	4.02047	2	0.0972222	3.74781	0	0.0759804	4.07442	3	0.16585	0.116398	0.934055	0.218647	0.660257	0.272653	0.713205	0.146786	0.817411	0.0875593	-0.0539544	2.00352e-06	5.69821	0.00013071	3.88369	0.326607
ID837	FT0837	45.7086	653.3	AERUGINOSIN 98B;Coagulin R 3-glucoside;Tetrahydrogambogic Ac		653.298	653.303	45.1161	46.6678	11	839;2242;3757;4986;6053;7060;8191;9418;10651;11841;13091	68.99513;78.9591;112.9849;149.0005;205.1622;255.2339;283.2634;285.125;311.1685;355.167;385.1789;417.1232;447.1333;473.2835;623.292;651.2813;653.3019;654.3072|324;24815;1364;818;385;689;1073;24351;324;2035;1797;1318;19464;851;595;1157;467597;351	1	0.00447211	-0.0186833	-0.00659201	0.054023	0.0485636	-0.0103847	5.37045	3	0.826797	5.47654	3	0.904412	5.30297	3	0.831699	0.0376025	1.42478	0.101417	0.993887	-0.106083	0.770891	0.113007	0.858282	0.0663698	0.0674841	0.466364	0.331275	0.647142	0.189	-0.173567
ID838	FT0838	485.27	654.08			654.077	654.083	484.597	486.34	8	840;2243;3758;6054;8192;10652;11842;13092	78.96055;180.9063;192.0173;198.9165;210.0285;311.9758;443.0448|303;280;108;3009;856;1897;404	1	-0.0195401	0.036714	-0.00627561	-0.0010047	0.00703089	0.0462367	4.00711	3	0.0931373	3.7085	1	0.0531046	4.10246	3	0.187908	0.0539239	1.26822	0.130787	0.883434	0.298613	0.118627	0.925815	0.314088	0.502948	-0.0953501	0.0176697	1.75277	0.0844862	1.07321	0.393963
[truncated: 386 more rows]

## Sheet: S3(C) Expression
Supplementary Table S3 - skeletal muscle cells in vitro / HILIC negative mode / Expression
[truncated: 1,225 more rows]

## Sheet: S4(A) Phenotype info
Supplementary Table S4 - skeletal muscle cells in vitro / HILIC positive mode / Phenotype info
[truncated: 12 more rows]

## Sheet: S4(B) Feature info
Supplementary Table S4 - skeletal muscle cells in vitro / HILIC positive mode / Feature info
[truncated: 2,121 more rows]

[truncated: 7 more sheets: S4(C) Expression, S5(A) Phenotype info, S5(B) Feature info, S5(C) Expression, S6(A) Phenotype info, S6(B) Feature info, S6(C) Expression]
